# Supplementary material for: Differences in the gut microbiota of the black-faced spoonbill (Platalea minor) across different regions in China
Source: Front Microbiol. 2025 Jun 5;16:1551391. doi: 10.3389/fmicb.2025.1551391 (PMC12178576; doi:10.3389/fmicb.2025.1551391)
Supplement: Supplementary Table 1 — Sample collection record table (sampling locations, dates, and sample IDs). [file Table_1.xlsx]

## Sheet: Sheet1
Species: Platalea minor	Date	Sampling Location	number of samples
	11/17/2023	Dongfang	9
	12/05/2023		3
	01/03/2024		5
	11/10/2023	Danzhou	5
	12/26/2023		14
	12/27/2023		19
	01/06/2024		17
	02/21/2024		14
	03/09/2024		10
	12/24/2023	Xinying	2
	12/25/2023		7
	01/06/2024		4
	01/21/2024		6
	02/05/2024		2
	02/18/2024		5
	03/06/2024		8
	03/16/2024		4
	03/29/2024		6
	02/21/2024	Shenzhen	15
	02/22/2024		6
