# Supplementary material for: Differences in the gut microbiota of the black-faced spoonbill (Platalea minor) across different regions in China
Source: Front Microbiol. 2025 Jun 5;16:1551391. doi: 10.3389/fmicb.2025.1551391 (PMC12178576; doi:10.3389/fmicb.2025.1551391)
Supplement: Supplementary Table 2 — P-values for alpha diversity comparisons among regions. [file Table_2.xlsx]

## Sheet: Alpha_Diversity_P-values_Table
Comparison	Shannon (p-value)	Simpson (p-value)	ACE (p-value)	Chao1 (p-value)	PD_whole_tree (p-value)
DF vs DZ	0.002	0.0012	0.0517	0.0522	0.0007
DF vs SZ	0.0252	0.0314	0.8116	0.8193	0.1259
DF vs XY	0.6365	0.4544	0.2575	0.2607	0.006
DZ vs SZ	0	0.0002	0.0035	0.0035	0
DZ vs XY	0.0081	0.0765	0.2183	0.218	0.0412
SZ vs XY	0.0118	0.1148	0.099	0.0995	0.0045
