# Supplementary material for: Differences in the gut microbiota of the black-faced spoonbill (Platalea minor) across different regions in China
Source: Front Microbiol. 2025 Jun 5;16:1551391. doi: 10.3389/fmicb.2025.1551391 (PMC12178576; doi:10.3389/fmicb.2025.1551391)
Supplement: Supplementary Table 3 — LDA values and group associations from LEfSe species analysis (corresponding to Figure 9B). [file Table_3.xlsx]

## Sheet: Fig.9 B) species_lefse_LDA4_les
Biomarker_names	Logarithm_value	Groups	LDA_scores	P_values
k__Bacteria.p__Bacteroidota.c__Bacteroidia.o__Flavobacteriales.f__Flavobacteriaceae.g__Robiginitalea.s__Robiginitalea_myxolifaciens	3.39319			1.94440511571e-05
k__Bacteria.p__Dependentiae.c__Babeliae.o__Babeliales.f__Babeliaceae	3.1847			-
k__Bacteria.p__Actinobacteriota.c__Acidimicrobiia.o__Microtrichales.f__Ilumatobacteraceae.g__unclassified_Ilumatobacteraceae	2.56974			-
k__Bacteria.p__Proteobacteria.c__Alphaproteobacteria.o__Rhodobacterales.f__Rhodobacteraceae.g__Roseivivax.s__Roseivivax_halodurans	2.28556			-
k__Bacteria.p__Proteobacteria.c__Gammaproteobacteria.o__Xanthomonadales.f__Xanthomonadaceae.g__Pseudoxanthomonas.s__unclassified_Pseudoxanthomonas	2.9606			-
k__Bacteria.p__Proteobacteria.c__Gammaproteobacteria.o__Diplorickettsiales.f__Diplorickettsiaceae.g__unclassified_Diplorickettsiaceae.s__unclassified_Diplorickettsiaceae	2.37791			-
k__Bacteria.p__Dependentiae	3.28987			0.00382764020171
k__Bacteria.p__Patescibacteria.c__ABY1	3.46214			-
k__Bacteria.p__Proteobacteria.c__Gammaproteobacteria.o__Pseudomonadales.f__Pseudohongiellaceae.g__Pseudohongiella.s__unclassified_Pseudohongiella	2.56125			-
k__Bacteria.p__Proteobacteria.c__Gammaproteobacteria.o__Enterobacterales.f__Alteromonadaceae.g__Alteromonas.s__unclassified_Alteromonas	2.65489			0.000853086764516
k__Bacteria.p__Proteobacteria.c__Gammaproteobacteria.o__Enterobacterales.f__Erwiniaceae.g__unclassified_Erwiniaceae.s__unclassified_Erwiniaceae	3.10601			-
k__Bacteria.p__Proteobacteria.c__unclassified_Proteobacteria.o__unclassified_Proteobacteria.f__unclassified_Proteobacteria.g__unclassified_Proteobacteria.s__unclassified_Proteobacteria	2.56666			-
k__Bacteria.p__Firmicutes.c__Bacilli.o__Erysipelotrichales.f__Erysipelotrichaceae.g__Turicibacter	2.62987			-
k__Bacteria.p__Bacteroidota.c__Bacteroidia.o__Bacteroidales.f__Bacteroidetes_BD2_2.g__unclassified_Bacteroidetes_BD2_2	2.25683			-
k__Bacteria.p__Bacteroidota.c__Bacteroidia.o__Cytophagales.f__Microscillaceae	3.31181			-
k__Bacteria.p__Bacteroidota.c__Bacteroidia.o__Cytophagales.f__Cyclobacteriaceae.g__Flammeovirgaceae_bacterium_GY_1.s__unclassified_Flammeovirgaceae_bacterium_GY_1	2.55292			-
k__Archaea.p__Halobacterota.c__Halobacteria.o__Halobacterales.f__Haloferacaceae.g__Halorussus	2.66511			-
k__Bacteria.p__Desulfobacterota.c__Desulfobulbia.o__Desulfobulbales.f__Desulfocapsaceae.g__Desulfofustis	2.73067			0.0236588673453
k__Bacteria.p__Actinobacteriota.c__Actinobacteria.o__Micrococcales.f__Micrococcaceae.g__Rothia.s__unclassified_Rothia	2.99205			-
k__Bacteria.p__Patescibacteria.c__Parcubacteria.o__Candidatus_Jorgensenbacteria.f__unclassified_Candidatus_Jorgensenbacteria.g__unclassified_Candidatus_Jorgensenbacteria	2.5671			0.000846268562606
k__Bacteria.p__Bacteroidota.c__Bacteroidia.o__Sphingobacteriales.f__Lentimicrobiaceae.g__unclassified_Lentimicrobiaceae	2.30683			0.0225139708992
k__Bacteria.p__Cyanobacteria.c__Cyanobacteriia.o__Cyanobacteriales.f__Xenococcaceae.g__Chroococcidiopsis_PCC_6712	2.59808			0.000846268562606
k__Bacteria.p__Myxococcota.c__Myxococcia	3.33945			-
k__Bacteria.p__Firmicutes.c__Bacilli.o__Haloplasmatales.f__Haloplasmataceae.g__Haloplasma.s__unclassified_Haloplasma	2.61524			-
k__Bacteria.p__Firmicutes.c__Clostridia.o__Oscillospirales.f__Ruminococcaceae.g__unclassified_Ruminococcaceae.s__unclassified_Ruminococcaceae	4.04389			0.00257276050735
k__Bacteria.p__Bacteroidota.c__Bacteroidia	5.3458	SZ	4.9791	2.84512628323e-05
k__Bacteria.p__Acidobacteriota	4.18333			-
k__Bacteria.p__Chloroflexi.c__Ktedonobacteria.o__Ktedonobacterales.f__Ktedonobacteraceae	2.94514			-
k__Bacteria.p__Proteobacteria.c__Gammaproteobacteria.o__Ectothiorhodospirales.f__Thioalkalispiraceae	2.35143			0.0236588673453
k__Bacteria.p__Firmicutes.c__Bacilli.o__Mycoplasmatales.f__Mycoplasmataceae.g__Mycoplasma	3.84717			1.90654329092e-05
k__Bacteria.p__Proteobacteria.c__Gammaproteobacteria.o__Enterobacterales.f__Vibrionaceae.g__Photobacterium	3.58048			0.0255157169781
k__Bacteria.p__Firmicutes.c__Clostridia.o__Oscillospirales.f__Ruminococcaceae.g__Negativibacillus	2.74183			0.00123838434806
k__Bacteria.p__Bacteroidota.c__Bacteroidia.o__Bacteroidales.f__Rikenellaceae	4.54678	SZ	4.21853	3.316316397e-05
k__Bacteria.p__Chloroflexi.c__Chloroflexia.o__Chloroflexales.f__Chloroflexaceae	3.18663			0.00013553085235
k__Bacteria.p__Actinobacteriota.c__Actinobacteria.o__Micrococcales.f__Microbacteriaceae.g__Candidatus_Aquiluna.s__unclassified_Candidatus_Aquiluna	2.89625			-
k__Bacteria.p__Actinobacteriota.c__Coriobacteriia.o__Coriobacteriales.f__Eggerthellaceae.g__Enterorhabdus.s__Adlercreutzia_mucosicola	2.48857			0.0179149843766
k__Bacteria.p__Desulfobacterota.c__Desulfobacteria.o__Desulfobacterales.f__Desulfococcaceae.g__unclassified_Desulfococcaceae.s__unclassified_Desulfococcaceae	2.75671			-
k__Bacteria.p__Myxococcota.c__Polyangia.o__Polyangiales.f__Polyangiaceae	2.6866			-
k__Bacteria.p__Bacteroidota.c__Bacteroidia.o__Cytophagales	3.89373			0.0320209502846
k__Bacteria.p__Firmicutes.c__Bacilli.o__Erysipelotrichales.f__Erysipelotrichaceae.g__unclassified_Erysipelotrichaceae.s__Clostridiales_bacterium_60_7e	2.97721			2.44463233132e-07
k__Bacteria.p__Elusimicrobiota.c__Elusimicrobia.o__Elusimicrobiales.f__Elusimicrobiaceae	3.41555			8.95819279084e-08
k__Bacteria.p__Proteobacteria.c__Gammaproteobacteria.o__Enterobacterales.f__Yersiniaceae.g__unclassified_Yersiniaceae.s__unclassified_Yersiniaceae	2.62867			2.48282210568e-05
k__Bacteria.p__Verrucomicrobiota.c__Verrucomicrobiae.o__Pedosphaerales.f__Pedosphaeraceae	3.26536			-
k__Bacteria.p__Chloroflexi.c__Anaerolineae.o__SBR1031.f__A4b.g__unclassified_A4b	4.07691			0.00151884520491
k__Bacteria.p__Proteobacteria.c__Gammaproteobacteria.o__Gammaproteobacteria_Incertae_Sedis.f__Unknown_Family.g__Candidatus_Berkiella	2.5983			-
k__Bacteria.p__Chloroflexi.c__Chloroflexia.o__Chloroflexales.f__Chloroflexaceae.g__Candidatus_Chlorothrix	3.18663			0.00013553085235
k__Bacteria.p__Verrucomicrobiota.c__Verrucomicrobiae.o__Opitutales	2.93724			-
k__Bacteria.p__Firmicutes.c__Bacilli.o__Lactobacillales.f__Lactobacillaceae.g__Ligilactobacillus.s__Lactobacillus_aviarius	4.72052	DZ	4.43991	3.25242704573e-06
k__Bacteria.p__Proteobacteria.c__Alphaproteobacteria.o__Kiloniellales.f__unclassified_Kiloniellales.g__unclassified_Kiloniellales.s__unclassified_Kiloniellales	2.56619			0.00473489982757
k__Bacteria.p__Bacteroidota.c__Bacteroidia.o__Chitinophagales.f__unclassified_Chitinophagales.g__unclassified_Chitinophagales.s__unclassified_Chitinophagales	2.82267			-
k__Bacteria.p__Actinobacteriota.c__Acidimicrobiia.o__unclassified_Acidimicrobiia.f__unclassified_Acidimicrobiia	2.097			-
k__Bacteria.p__Firmicutes.c__Bacilli.o__RF39	2.88705			0.000242793940967
k__Bacteria.p__Chloroflexi.c__Chloroflexia.o__Chloroflexales.f__Roseiflexaceae.g__unclassified_Roseiflexaceae.s__unclassified_Roseiflexaceae	3.09419			-
k__Bacteria.p__Firmicutes.c__Bacilli.o__Lactobacillales.f__Carnobacteriaceae.g__Atopostipes	2.39363			-
k__Bacteria.p__Proteobacteria.c__Alphaproteobacteria.o__Parvibaculales.f__PS1_clade.g__unclassified_PS1_clade	2.44699			0.000644477815957
k__Bacteria.p__Proteobacteria.c__Gammaproteobacteria.o__Enterobacterales.f__Yersiniaceae.g__Rahnella1	2.43009			-
k__Bacteria.p__Proteobacteria.c__Alphaproteobacteria.o__Rhodobacterales.f__Rhodobacteraceae.g__Ruegeria.s__unclassified_Ruegeria	3.07406			7.60331057839e-05
k__Bacteria.p__Verrucomicrobiota.c__Verrucomicrobiae.o__Chthoniobacterales.f__Chthoniobacteraceae.g__Candidatus_Udaeobacter	2.81994			-
k__Bacteria.p__Proteobacteria.c__Alphaproteobacteria.o__Rhizobiales.f__Beijerinckiaceae.g__Methylobacterium_Methylorubrum.s__unclassified_Methylobacterium_Methylorubrum	3.19306			3.0292532435e-05
k__Bacteria.p__Actinobacteriota.c__Actinobacteria.o__Corynebacteriales.f__Dietziaceae.g__Dietzia	2.57074			-
k__Bacteria.p__Verrucomicrobiota.c__Omnitrophia.o__Omnitrophales	4.7173	SZ	4.42969	7.48921864978e-06
k__Bacteria.p__Proteobacteria.c__Gammaproteobacteria.o__Coxiellales.f__Coxiellaceae.g__Coxiella.s__unclassified_Coxiella	2.58447			-
k__Bacteria.p__Verrucomicrobiota.c__Verrucomicrobiae.o__Verrucomicrobiales.f__Akkermansiaceae.g__Akkermansia	4.49091	SZ	4.17558	2.2399470742e-05
k__Bacteria.p__Actinobacteriota.c__unclassified_Actinobacteriota.o__unclassified_Actinobacteriota.f__unclassified_Actinobacteriota.g__unclassified_Actinobacteriota.s__unclassified_Actinobacteriota	2.66876			-
k__Archaea.p__Halobacterota.c__Halobacteria.o__Halobacterales.f__Haloferacaceae.g__Halorubrum.s__unclassified_Halorubrum	3.4608			0.000385648799974
k__Bacteria.p__Firmicutes.c__Clostridia.o__Lachnospirales.f__Lachnospiraceae.g__Lachnospiraceae_NK4A136_group.s__Trichinella_pseudospiralis	2.26704			-
k__Bacteria.p__Firmicutes.c__Clostridia.o__Peptostreptococcales_Tissierellales.f__Fusibacteraceae.g__Fusibacter	2.32731			-
k__Bacteria.p__Firmicutes.c__Bacilli.o__Erysipelotrichales.f__Erysipelatoclostridiaceae.g__Catenibacterium	3.51516			-
k__Bacteria.p__Proteobacteria.c__Alphaproteobacteria.o__Rhodospirillales.f__Terasakiellaceae.g__unclassified_Terasakiellaceae.s__Marivibrio_halodurans	2.12169			-
k__Bacteria.p__Proteobacteria.c__Gammaproteobacteria.o__Pseudomonadales.f__Microbulbiferaceae.g__Microbulbifer.s__unclassified_Microbulbifer	2.52318			0.000644477815957
k__Bacteria.p__Proteobacteria.c__Gammaproteobacteria.o__Pseudomonadales.f__Saccharospirillaceae.g__Saccharospirillum	2.50556			-
k__Bacteria.p__Bacteroidota.c__Bacteroidia.o__Flavobacteriales.f__Flavobacteriaceae.g__Flavirhabdus.s__unclassified_Flavirhabdus	2.50967			0.00473489982757
k__Bacteria.p__Bacteroidota.c__Ignavibacteria.o__SJA_28.f__uncultured_planctomycete	4.1371			1.94440511571e-05
k__Bacteria.p__Chloroflexi.c__Anaerolineae.o__Ardenticatenales.f__unclassified_Ardenticatenales.g__unclassified_Ardenticatenales	2.96051			0.0472319943931
k__Archaea.p__Halobacterota.c__Halobacteria.o__Halobacterales.f__Halomicrobiaceae.g__Natronomonas.s__Natronomonas_gomsonensis	2.12202			-
k__Bacteria.p__Proteobacteria.c__Alphaproteobacteria.o__Tistrellales.f__Geminicoccaceae.g__Candidatus_Alysiosphaera	2.278			-
k__Bacteria.p__Bacteroidota.c__Bacteroidia.o__Bacteroidales.f__Muribaculaceae.g__Gram_negative_bacterium_cTPY_13	2.36065			-
k__Bacteria.p__Firmicutes.c__Bacilli.o__Paenibacillales.f__Paenibacillaceae.g__unclassified_Paenibacillaceae	3.00104			-
k__Bacteria.p__Firmicutes.c__Negativicutes.o__Acidaminococcales.f__Acidaminococcaceae.g__Acidaminococcus	2.55846			-
k__Bacteria.p__Acidobacteriota.c__Acidobacteriae.o__Bryobacterales	3.10559			-
k__Bacteria.p__Bacteroidota.c__Bacteroidia.o__Bacteroidales.f__Marinilabiliaceae.g__Anaerophaga.s__unclassified_Anaerophaga	2.53386			-
k__Bacteria.p__Actinobacteriota.c__Thermoleophilia.o__Solirubrobacterales.f__unclassified_Solirubrobacterales	2.33964			-
k__Bacteria.p__Acidobacteriota.c__Thermoanaerobaculia.o__Thermoanaerobaculales.f__Thermoanaerobaculaceae.g__Subgroup_23.s__unclassified_Subgroup_23	2.29407			-
k__Bacteria.p__Patescibacteria.c__Saccharimonadia.o__Saccharimonadales.f__uncultured_Candidatus_Saccharibacteria_bacterium.g__uncultured_Candidatus_Saccharibacteria_bacterium	2.99859			-
k__Bacteria.p__Actinobacteriota.c__Acidimicrobiia.o__Actinomarinales.f__Actinomarinaceae.g__Candidatus_Actinomarina	2.7555			0.00711625085332
k__Bacteria.p__Firmicutes.c__Clostridia.o__Monoglobales.f__Monoglobaceae.g__Monoglobus	3.146			0.000197015761978
k__Bacteria.p__Proteobacteria.c__Gammaproteobacteria.o__Burkholderiales.f__Burkholderiaceae	3.95458			-
k__Bacteria.p__Cyanobacteria.c__Cyanobacteriia.o__Leptolyngbyales.f__Leptolyngbyaceae.g__unclassified_Leptolyngbyaceae	3.05623			0.00163982330709
k__Bacteria.p__Proteobacteria.c__Alphaproteobacteria.o__Rhizobiales.f__Rhizobiaceae.g__Aliihoeflea	2.87293			0.0236588673453
k__Bacteria.p__Chloroflexi.c__Anaerolineae.o__SBR1031.f__unclassified_SBR1031.g__unclassified_SBR1031.s__unclassified_SBR1031	3.47402			-
k__Bacteria.p__Bacteroidota.c__Bacteroidia.o__Flavobacteriales.f__Flavobacteriaceae.g__Salinimicrobium.s__uncultured_Flavobacteriaceae_bacterium	2.73426			-
k__Bacteria.p__Firmicutes.c__Negativicutes.o__Veillonellales_Selenomonadales.f__Veillonellaceae.g__Megasphaera.s__Megasphaera_stantonii	2.59636			2.84873758449e-07
k__Bacteria.p__Firmicutes.c__Clostridia.o__Clostridia_UCG_014.f__uncultured_rumen_bacterium.g__uncultured_rumen_bacterium.s__uncultured_rumen_bacterium	2.50655			0.00237784104687
k__Bacteria.p__Acidobacteriota.c__Acidobacteriae.o__Acidobacteriales.f__unclassified_Acidobacteriales.g__unclassified_Acidobacteriales	3.21291			-
k__Bacteria.p__Proteobacteria.c__Alphaproteobacteria.o__Kiloniellales.f__Kiloniellaceae.g__Limibacillus.s__unclassified_Limibacillus	2.82888			0.000846268562606
k__Bacteria.p__Proteobacteria.c__Gammaproteobacteria.o__Xanthomonadales.f__Xanthomonadaceae.g__Pseudoxanthomonas	2.9606			-
k__Bacteria.p__Firmicutes.c__Negativicutes.o__Acidaminococcales.f__Acidaminococcaceae.g__unclassified_Acidaminococcaceae.s__unclassified_Acidaminococcaceae	2.11285			0.0278941
k__Bacteria.p__Bacteroidota.c__Bacteroidia.o__Bacteroidales.f__Rikenellaceae.g__Rikenellaceae_RC9_gut_group	4.45621	SZ	4.14558	1.19184771132e-05
k__Archaea.p__Crenarchaeota.c__Nitrososphaeria.o__Nitrososphaerales.f__Nitrososphaeraceae	3.55742			0.00029416847496
k__Bacteria.p__Proteobacteria.c__Alphaproteobacteria.o__Rhizobiales.f__Methyloligellaceae.g__unclassified_Methyloligellaceae.s__unclassified_Methyloligellaceae	2.23558			-
k__Bacteria.p__Gemmatimonadota.c__Longimicrobia.o__Longimicrobiales.f__Longimicrobiaceae.g__YC_ZSS_LKJ147	2.42884			0.0168299636432
k__Archaea.p__unclassified_Archaea.c__unclassified_Archaea.o__unclassified_Archaea	2.98817			-
k__Bacteria.p__Bacteroidota.c__Bacteroidia.o__Flavobacteriales.f__Flavobacteriaceae.g__Muriicola	3.34836			2.49349822089e-06
k__Bacteria.p__Bacteroidota.c__Bacteroidia.o__Bacteroidales.f__Prevotellaceae.g__Prevotellaceae_Ga6A1_group	3.1962			0.000532435453586
k__Archaea.p__Crenarchaeota.c__Nitrososphaeria.o__Nitrosopumilales.f__Nitrosopumilaceae.g__Candidatus_Nitrosopumilus.s__uncultured_euryarchaeote	2.3667			-
k__Bacteria.p__Proteobacteria.c__Gammaproteobacteria.o__Steroidobacterales.f__Steroidobacteraceae.g__unclassified_Steroidobacteraceae.s__unclassified_Steroidobacteraceae	2.52734			-
k__Bacteria.p__Fibrobacterota.c__Fibrobacteria	3.17926			-
k__Bacteria.p__Proteobacteria.c__Gammaproteobacteria.o__Pseudomonadales.f__Spongiibacteraceae	2.08716			-
k__Bacteria.p__Actinobacteriota.c__Actinobacteria.o__Pseudonocardiales.f__Pseudonocardiaceae.g__unclassified_Pseudonocardiaceae	1.95119			-
k__Bacteria.p__Firmicutes.c__Clostridia.o__Oscillospirales.f__Oscillospiraceae.g__Colidextribacter	3.17195			0.00034487388854
k__Bacteria.p__Firmicutes.c__Clostridia.o__Clostridia_vadinBB60_group.f__uncultured_rumen_bacterium.g__uncultured_rumen_bacterium.s__uncultured_rumen_bacterium	2.35896			0.00722924147502
k__Bacteria.p__Acidobacteriota.c__Vicinamibacteria.o__Subgroup_17.f__unclassified_Subgroup_17.g__unclassified_Subgroup_17	2.59791			-
k__Bacteria.p__Acidobacteriota.c__Aminicenantia.o__Aminicenantales.f__uncultured_Aminicenantes_bacterium	2.67064			-
k__Bacteria.p__Proteobacteria.c__Alphaproteobacteria.o__Rhizobiales.f__Beijerinckiaceae.g__Methylobacterium_Methylorubrum	3.19306			3.0292532435e-05
k__Bacteria.p__Proteobacteria.c__Gammaproteobacteria.o__Gammaproteobacteria_Incertae_Sedis.f__Unknown_Family.g__Candidatus_Berkiella.s__unclassified_Candidatus_Berkiella	2.5983			-
k__Bacteria.p__Bacteroidota.c__Bacteroidia.o__Cytophagales.f__Cyclobacteriaceae.g__Ekhidna	2.33384			0.00473489982757
k__Bacteria.p__Firmicutes.c__Clostridia.o__Oscillospirales.f__Butyricicoccaceae.g__Butyricicoccus.s__unclassified_Butyricicoccus	3.22419			3.29878016468e-05
k__Bacteria.p__Firmicutes.c__Negativicutes.o__Veillonellales_Selenomonadales.f__Veillonellaceae.g__Dialister	3.12845			-
k__Bacteria.p__Proteobacteria.c__Alphaproteobacteria.o__Rhizobiales.f__Rhizobiaceae.g__Roseitalea.s__Roseitalea_porphyridii	2.97992			0.00473489982757
k__Bacteria.p__Proteobacteria.c__Gammaproteobacteria.o__Steroidobacterales	4.01633			-
k__Bacteria.p__Bacteroidota.c__Bacteroidia.o__Bacteroidales.f__Muribaculaceae.g__Gram_negative_bacterium_cTPY_13.s__unclassified_Gram_negative_bacterium_cTPY_13	2.36065			-
k__Bacteria.p__Proteobacteria.c__Gammaproteobacteria.o__Chromatiales.f__Chromatiaceae	3.75471			8.62409255499e-05
k__Bacteria.p__Bacteroidota.c__Bacteroidia.o__Bacteroidales.f__Prolixibacteraceae.g__unclassified_Prolixibacteraceae.s__unclassified_Prolixibacteraceae	2.33666			-
k__Bacteria.p__Firmicutes.c__Clostridia.o__unclassified_Clostridia.f__unclassified_Clostridia	3.7168			9.3106120394e-06
k__Bacteria.p__Proteobacteria.c__Gammaproteobacteria.o__Enterobacterales.f__Enterobacteriaceae.g__Plesiomonas	4.23894			0.000846268562606
k__Bacteria.p__Firmicutes.c__Bacilli.o__Lactobacillales.f__unclassified_Lactobacillales	2.40169			-
k__Bacteria.p__Proteobacteria.c__Gammaproteobacteria.o__Enterobacterales.f__Succinivibrionaceae.g__Anaerobiospirillum.s__unclassified_Anaerobiospirillum	3.17044			1.91682411881e-07
k__Bacteria.p__Firmicutes.c__Clostridia.o__Lachnospirales.f__Lachnospiraceae.g__Sellimonas	2.39207			0.0236588673453
k__Bacteria.p__Spirochaetota.c__Spirochaetia.o__Spirochaetales.f__Spirochaetaceae.g__unclassified_Spirochaetaceae.s__unclassified_Spirochaetaceae	3.59423			4.45940967027e-06
k__Bacteria.p__Spirochaetota.c__Spirochaetia.o__Spirochaetales.f__Spirochaetaceae.g__Spirochaeta_2.s__unclassified_Spirochaeta_2	3.64904			0.0187877751729
k__Bacteria.p__Bacteroidota.c__Bacteroidia.o__Chitinophagales.f__Chitinophagaceae	3.48991			-
k__Bacteria.p__Firmicutes.c__Negativicutes.o__Veillonellales_Selenomonadales.f__Selenomonadaceae.g__Megamonas.s__unclassified_Megamonas	3.8546			4.65196190928e-05
k__Bacteria.p__Proteobacteria.c__Alphaproteobacteria.o__Rhodospirillales.f__unclassified_Rhodospirillales	3.07448			1.68513425796e-06
k__Bacteria.p__Firmicutes.c__Bacilli.o__Erysipelotrichales.f__Erysipelotrichaceae.g__Dielma	2.36225			0.00013553085235
k__Bacteria.p__Chloroflexi.c__Anaerolineae.o__SBR1031.f__uncultured_Chloroflexi_bacterium	3.0648			0.0328210242972
k__Bacteria.p__Firmicutes.c__Bacilli.o__Paenibacillales.f__Paenibacillaceae.g__Paenibacillus.s__unclassified_Paenibacillus	2.47301			-
k__Bacteria.p__Bacteroidota.c__Bacteroidia.o__Bacteroidales.f__Prevotellaceae.g__Alloprevotella.s__uncultured_Prevotellaceae_bacterium	2.84397			9.73692770474e-07
k__Bacteria.p__Verrucomicrobiota.c__Verrucomicrobiae.o__Pedosphaerales.f__Pedosphaeraceae.g__DEV114	2.53059			0.00393242703383
k__Bacteria.p__Myxococcota.c__Polyangia.o__Polyangiales.f__Sandaracinaceae	3.05505			-
k__Bacteria.p__Bacteroidota.c__Bacteroidia.o__Bacteroidales.f__Barnesiellaceae	3.56478			1.76991626586e-05
k__Bacteria.p__Cyanobacteria.c__Cyanobacteriia.o__Synechococcales.f__Cyanobiaceae.g__Prochlorococcus_MIT9313.s__unclassified_Prochlorococcus_MIT9313	3.00274			-
k__Bacteria.p__Firmicutes.c__Limnochordia.o__Limnochordales.f__Limnochordaceae.g__uncultured_compost_bacterium	2.5794			-
k__Bacteria.p__Cyanobacteria.c__Vampirivibrionia.o__Gastranaerophilales.f__unclassified_Gastranaerophilales	2.36795			-
k__Bacteria.p__Proteobacteria.c__Alphaproteobacteria.o__Kiloniellales.f__Kiloniellaceae.g__unclassified_Kiloniellaceae.s__unclassified_Kiloniellaceae	2.89141			-
k__Bacteria.p__Bacteroidota.c__Bacteroidia.o__Flavobacteriales.f__Flavobacteriaceae.g__Salegentibacter.s__unclassified_Salegentibacter	2.65976			-
k__Bacteria.p__Gemmatimonadota.c__Gemmatimonadetes	3.56482			-
k__Bacteria.p__Cyanobacteria.c__Cyanobacteriia.o__Synechococcales.f__Cyanobiaceae.g__Cyanobium_PCC_6307.s__Synechococcus_sp__MBIC10089	2.69005			-
k__Archaea.p__Halobacterota.c__Halobacteria.o__Halobacterales.f__Haloferacaceae.g__Haloplanus.s__unclassified_Haloplanus	2.39055			-
k__Bacteria.p__Proteobacteria.c__Alphaproteobacteria.o__Rhizobiales.f__Rhizobiales_Incertae_Sedis.g__unclassified_Rhizobiales_Incertae_Sedis.s__unclassified_Rhizobiales_Incertae_Sedis	2.59087			0.0019392010639
k__Bacteria.p__Planctomycetota.c__Planctomycetes	3.76748			0.000373152000855
k__Bacteria.p__Chloroflexi.c__Anaerolineae.o__SBR1031.f__A4b	4.14697			0.00118692213296
k__Bacteria.p__Bacteroidota.c__Bacteroidia.o__Flavobacteriales.f__Flavobacteriaceae.g__Flavobacterium.s__unclassified_Flavobacterium	3.76176			0.000129035971511
k__Bacteria.p__Synergistota	3.5146			1.42260577969e-05
k__Bacteria.p__Bacteroidota.c__Bacteroidia.o__Chitinophagales.f__Saprospiraceae.g__Membranicola	2.99044			-
k__Bacteria.p__Campylobacterota.c__Campylobacteria.o__Campylobacterales.f__Helicobacteraceae.g__Helicobacter.s__Helicobacter_ganmani	2.98345			-
k__Bacteria.p__Actinobacteriota.c__Actinobacteria.o__Micrococcales	3.90505			-
k__Bacteria.p__Deinococcota.c__Deinococci.o__Deinococcales.f__Trueperaceae.g__Truepera.s__unclassified_Truepera	3.66224			-
k__Bacteria.p__Firmicutes.c__Bacilli.o__Mycoplasmatales	3.85017			0.000165502478253
k__Bacteria.p__Proteobacteria.c__Gammaproteobacteria.o__Burkholderiales.f__Sutterellaceae.g__unclassified_Sutterellaceae.s__unclassified_Sutterellaceae	1.99904			-
k__Bacteria.p__Bacteroidota.c__Bacteroidia.o__Chitinophagales.f__Chitinophagaceae.g__Taibaiella	2.89993			-
k__Bacteria.p__Proteobacteria.c__Alphaproteobacteria.o__Rhizobiales.f__unclassified_Rhizobiales.g__unclassified_Rhizobiales	3.31481			-
k__Bacteria.p__Proteobacteria.c__Gammaproteobacteria.o__Xanthomonadales.f__Xanthomonadaceae.g__Lysobacter	3.1654			-
k__Bacteria.p__Cyanobacteria.c__Vampirivibrionia.o__Gastranaerophilales.f__unclassified_Gastranaerophilales.g__unclassified_Gastranaerophilales	2.36795			-
k__Bacteria.p__Dadabacteria.c__Dadabacteriia.o__Dadabacteriales.f__uncultured_candidate_division_SBR1093_bacterium	2.67837			-
k__Bacteria.p__Bacteroidota.c__Bacteroidia.o__Sphingobacteriales.f__Sphingobacteriaceae.g__unclassified_Sphingobacteriaceae	2.96714			0.00136737565469
k__Bacteria.p__Proteobacteria.c__Alphaproteobacteria.o__Rhodobacterales.f__Rhodobacteraceae.g__Silicimonas.s__unclassified_Silicimonas	3.16357			0.00013553085235
k__Bacteria.p__Firmicutes.c__Clostridia.o__Eubacteriales.f__Eubacteriaceae.g__unclassified_Eubacteriaceae.s__unclassified_Eubacteriaceae	2.82253			0.0128281789771
k__Bacteria.p__Bacteroidota.c__Bacteroidia.o__Chitinophagales.f__Chitinophagaceae.g__Niastella.s__unclassified_Niastella	2.21157			-
k__Bacteria.p__Actinobacteriota.c__Actinobacteria.o__Bifidobacteriales.f__Bifidobacteriaceae.g__Gardnerella.s__Gardnerella_vaginalis	2.93422			-
k__Bacteria.p__Firmicutes.c__Negativicutes.o__Veillonellales_Selenomonadales.f__Selenomonadaceae.g__Megamonas	3.8546			4.65196190928e-05
k__Bacteria.p__Proteobacteria.c__Gammaproteobacteria.o__Burkholderiales.f__Alcaligenaceae.g__Oligella.s__unclassified_Oligella	2.43291			-
k__Bacteria.p__Spirochaetota.c__Spirochaetia.o__Spirochaetales.f__Spirochaetaceae.g__unclassified_Spirochaetaceae	3.59423			4.45940967027e-06
k__Bacteria.p__Proteobacteria.c__Alphaproteobacteria.o__Sphingomonadales.f__Sphingomonadaceae.g__Erythrobacter	3.9335			0.000862709387584
k__Bacteria.p__Proteobacteria.c__unclassified_Proteobacteria.o__unclassified_Proteobacteria.f__unclassified_Proteobacteria.g__unclassified_Proteobacteria	2.56666			-
k__Bacteria.p__Proteobacteria.c__Gammaproteobacteria.o__Pseudomonadales.f__Moraxellaceae.g__Acinetobacter	4.24373			-
k__Bacteria.p__Bacteroidota.c__Bacteroidia.o__Flavobacteriales.f__Cryomorphaceae.g__unclassified_Cryomorphaceae	3.2417			0.00855640813587
k__Bacteria.p__Bacteroidota.c__Bacteroidia.o__Flavobacteriales.f__Flavobacteriaceae.g__Ulvibacter	2.63122			0.00473489982757
k__Bacteria.p__Bacteroidota.c__Bacteroidia.o__Sphingobacteriales.f__Sphingobacteriaceae.g__Mucilaginibacter	2.22692			-
k__Bacteria.p__Firmicutes.c__Limnochordia.o__Hydrogenispora.f__uncultured_Clostridium_sp_.g__uncultured_Clostridium_sp_	2.40743			0.00150757386411
k__Bacteria.p__Proteobacteria.c__Gammaproteobacteria.o__Pseudomonadales.f__Halomonadaceae.g__Cobetia	3.8384			-
k__Bacteria.p__Dependentiae.c__Babeliae	3.28987			0.00382764020171
k__Bacteria.p__Deferribacterota	4.13664			0.000143002429079
k__Bacteria.p__Proteobacteria.c__Alphaproteobacteria.o__Sphingomonadales.f__Sphingomonadaceae.g__Novosphingobium	2.71623			-
k__Bacteria.p__Firmicutes.c__Clostridia.o__Christensenellales.f__Christensenellaceae.g__Christensenellaceae_R_7_group.s__unclassified_Christensenellaceae_R_7_group	3.3771			2.74785929848e-05
k__Bacteria.p__Proteobacteria.c__Alphaproteobacteria.o__Rickettsiales.f__Anaplasmataceae.g__Wolbachia	2.47021			-
k__Bacteria.p__Chloroflexi.c__Ktedonobacteria.o__C0119.f__uncultured_soil_bacterium.g__uncultured_soil_bacterium.s__uncultured_soil_bacterium	2.17005			-
k__Bacteria.p__Proteobacteria.c__Alphaproteobacteria.o__Micavibrionales.f__Micavibrionaceae.g__unclassified_Micavibrionaceae.s__unclassified_Micavibrionaceae	2.58917			-
k__Bacteria.p__Myxococcota.c__Polyangia.o__Nannocystales.f__Nannocystaceae.g__Nannocystis	2.23243			-
k__Bacteria.p__Proteobacteria.c__Gammaproteobacteria.o__Enterobacterales.f__Pseudoalteromonadaceae.g__Pseudoalteromonas.s__unclassified_Pseudoalteromonas	2.99764			0.0360229280913
k__Bacteria.p__Bacteroidota.c__unclassified_Bacteroidota.o__unclassified_Bacteroidota	2.30534			-
k__Bacteria.p__Planctomycetota.c__Phycisphaerae.o__Phycisphaerales.f__Phycisphaeraceae.g__Urania_1B_19_marine_sediment_group	2.72005			0.0103458657003
k__Bacteria.p__Proteobacteria.c__Alphaproteobacteria.o__SAR11_clade.f__Clade_I	2.45864			-
k__Bacteria.p__Firmicutes.c__Clostridia.o__Peptostreptococcales_Tissierellales.f__Peptostreptococcaceae	4.74755	DZ	4.4528	0.00617456897993
k__Bacteria.p__Chloroflexi.c__Anaerolineae.o__unclassified_Anaerolineae.f__uncultured_Chloroflexi_bacterium.g__unclassified_Anaerolineae.s__unclassified_Anaerolineae	2.01472			-
k__Archaea.p__Thermoplasmatota.c__Thermoplasmata	2.72709			-
k__Bacteria.p__Patescibacteria.c__ABY1.o__Candidatus_Falkowbacteria.f__unclassified_Candidatus_Falkowbacteria.g__unclassified_Candidatus_Falkowbacteria.s__unclassified_Candidatus_Falkowbacteria	2.26955			-
k__Bacteria.p__Chloroflexi.c__Anaerolineae.o__SBR1031.f__unclassified_SBR1031.g__unclassified_SBR1031	3.47402			-
k__Bacteria.p__Acidobacteriota.c__Thermoanaerobaculia	3.59934			-
k__Bacteria.p__Firmicutes.c__Clostridia.o__Clostridia_vadinBB60_group.f__uncultured_rumen_bacterium	2.35896			0.00722924147502
k__Bacteria.p__Actinobacteriota.c__Actinobacteria.o__Micrococcales.f__Bogoriellaceae.g__Georgenia.s__Georgenia_deserti	2.53779			-
k__Bacteria.p__Deinococcota	3.66352			-
k__Bacteria.p__Actinobacteriota.c__Thermoleophilia.o__Solirubrobacterales.f__Solirubrobacteraceae.g__Solirubrobacter	2.05004			-
k__Bacteria.p__Chloroflexi.c__Anaerolineae.o__SBR1031.f__A4b.g__OLB13	3.24202			0.000545867453059
k__Bacteria.p__Patescibacteria.c__Gracilibacteria.o__Absconditabacteriales__SR1.f__unclassified_Absconditabacteriales__SR1.g__unclassified_Absconditabacteriales__SR1.s__unclassified_Absconditabacteriales__SR1	2.45127			0.0136775
k__Bacteria.p__Actinobacteriota.c__Actinobacteria.o__Micrococcales.f__Brevibacteriaceae.g__Brevibacterium.s__unclassified_Brevibacterium	2.53256			0.000846268562606
k__Bacteria.p__Firmicutes.c__Clostridia.o__Lachnospirales.f__Lachnospiraceae.g__Lachnospiraceae_ND3007_group.s__unclassified_Lachnospiraceae_ND3007_group	2.36722			-
k__Bacteria.p__Firmicutes.c__Bacilli.o__Lactobacillales.f__Lactobacillaceae.g__Latilactobacillus	2.78981			-
k__Bacteria.p__Cyanobacteria.c__Cyanobacteriia.o__unclassified_Cyanobacteriia	3.86716			8.42478945081e-06
k__Bacteria.p__Actinobacteriota.c__Actinobacteria.o__unclassified_Actinobacteria.f__unclassified_Actinobacteria	3.02949			0.00615461668482
k__Bacteria.p__Bacteroidota.c__Bacteroidia.o__Flavobacteriales.f__Cryomorphaceae.g__Owenweeksia.s__unclassified_Owenweeksia	2.30857			-
k__Bacteria.p__Actinobacteriota.c__Thermoleophilia.o__Solirubrobacterales.f__67_14.g__unclassified_67_14.s__unclassified_67_14	2.98397			-
k__Bacteria.p__Armatimonadota.c__Fimbriimonadia.o__Fimbriimonadales.f__Fimbriimonadaceae.g__unclassified_Fimbriimonadaceae.s__unclassified_Fimbriimonadaceae	2.12101			-
k__Bacteria.p__Chloroflexi.c__Ktedonobacteria.o__B12_WMSP1.f__uncultured_Chloroflexi_bacterium.g__uncultured_Chloroflexi_bacterium	3.33199			-
k__Bacteria.p__Proteobacteria.c__Alphaproteobacteria.o__Rhodobacterales.f__Rhodobacteraceae.g__Amaricoccus	2.65338			-
k__Bacteria.p__Firmicutes.c__Clostridia.o__Oscillospirales.f__Ruminococcaceae.g__Negativibacillus.s__unclassified_Negativibacillus	2.74183			0.00123838434806
k__Bacteria.p__Bacteroidota.c__Bacteroidia.o__Chitinophagales.f__Saprospiraceae.g__unclassified_Saprospiraceae	3.58807			-
k__Bacteria.p__Bacteroidota.c__Bacteroidia.o__Bacteroidales.f__Williamwhitmaniaceae	3.15282			-
k__Bacteria.p__Halanaerobiaeota.c__Halanaerobiia	3.9234			0.00222928166696
k__Bacteria.p__Actinobacteriota.c__Coriobacteriia.o__Coriobacteriales.f__Coriobacteriaceae	3.40698			-
k__Bacteria.p__Proteobacteria.c__Alphaproteobacteria.o__Rhizobiales.f__Hyphomicrobiaceae.g__Hyphomicrobium.s__uncultured_Hyphomicrobiaceae_bacterium	2.4577			-
k__Bacteria.p__Bacteroidota.c__Rhodothermia.o__Balneolales.f__Balneolaceae.g__Rhodohalobacter	3.08514			-
k__Bacteria.p__Proteobacteria.c__Alphaproteobacteria.o__Rhodobacterales.f__Rhodobacteraceae	4.79181	XY	4.47744	0.000392202980965
k__Bacteria.p__Firmicutes.c__Bacilli.o__RF39.f__uncultured_rumen_bacterium.g__uncultured_rumen_bacterium	2.7098			0.000250924931939
k__Bacteria.p__Cyanobacteria.c__Cyanobacteriia.o__Thermosynechococcales	2.99988			-
k__Bacteria.p__Firmicutes.c__Clostridia.o__Peptostreptococcales_Tissierellales.f__unclassified_Peptostreptococcales_Tissierellales	2.58867			3.45538985993e-05
k__Archaea.p__Halobacterota.c__Halobacteria.o__Halobacterales.f__Halomicrobiaceae.g__Halapricum.s__uncultured_archaeon	3.22435			-
k__Bacteria.p__Proteobacteria.c__Gammaproteobacteria.o__Pseudomonadales.f__Pseudohongiellaceae	3.1879			-
k__Bacteria.p__Proteobacteria.c__Alphaproteobacteria.o__Rhodobacterales.f__Rhodobacteraceae.g__Actibacterium.s__uncultured_Alphaproteobacteria_bacterium	3.13868			0.000644477815957
k__Bacteria.p__Gemmatimonadota.c__Gemmatimonadetes.o__Gemmatimonadales.f__Gemmatimonadaceae.g__unclassified_Gemmatimonadaceae.s__unclassified_Gemmatimonadaceae	3.2962			-
k__Bacteria.p__Planctomycetota.c__Planctomycetes.o__Isosphaerales.f__Isosphaeraceae	2.78606			0.0101860128899
k__Bacteria.p__Actinobacteriota.c__Acidimicrobiia.o__Microtrichales.f__unclassified_Microtrichales.g__unclassified_Microtrichales	2.935			-
k__Bacteria.p__Proteobacteria.c__Gammaproteobacteria.o__PLTA13.f__uncultured_gamma_proteobacterium	2.21957			-
k__Bacteria.p__Bacteroidota.c__Rhodothermia.o__Rhodothermales.f__Rhodothermaceae.g__Rubrivirga.s__unclassified_Rubrivirga	3.21421			-
k__Bacteria.p__Nitrospirota.c__Nitrospiria.o__Nitrospirales	3.19243			-
k__Bacteria.p__Proteobacteria.c__Gammaproteobacteria.o__Gammaproteobacteria_Incertae_Sedis.f__Unknown_Family	3.7379			-
k__Bacteria.p__Bacteroidota.c__Bacteroidia.o__Bacteroidales.f__ML635J_40_aquatic_group	2.64959			-
k__Bacteria.p__Firmicutes.c__Bacilli.o__Bacillales.f__Bacillaceae.g__Thalassobacillus.s__unclassified_Thalassobacillus	2.43334			-
k__Bacteria.p__Proteobacteria.c__Alphaproteobacteria.o__Rhizobiales.f__Rhizobiaceae.g__Roseitalea	2.97992			0.00473489982757
k__Bacteria.p__Nitrospirota.c__Nitrospiria.o__Nitrospirales.f__Nitrospiraceae	3.19243			-
k__Archaea.p__Euryarchaeota.c__Methanobacteria.o__Methanobacteriales.f__Methanobacteriaceae.g__Methanobacterium	3.47927			1.14934187725e-05
k__Bacteria.p__Proteobacteria.c__Gammaproteobacteria.o__B2M28.f__uncultured_gamma_proteobacterium.g__uncultured_gamma_proteobacterium.s__uncultured_gamma_proteobacterium	2.51495			0.00454661669778
k__Bacteria.p__Bacteroidota.c__Bacteroidia.o__Flavobacteriales.f__Flavobacteriaceae.g__Marixanthomonas	2.90318			0.00473489982757
k__Bacteria.p__Proteobacteria.c__Gammaproteobacteria.o__Burkholderiales.f__Sutterellaceae.g__Parasutterella.s__Burkholderiales_bacterium_YL45	3.00638			5.11399288406e-05
k__Bacteria.p__Actinobacteriota.c__Actinobacteria.o__Bifidobacteriales.f__Bifidobacteriaceae.g__Bifidobacterium.s__unclassified_Bifidobacterium	4.05563			0.000623921241085
k__Bacteria.p__Chloroflexi.c__Anaerolineae.o__SBR1031.f__A4b.g__OLB13.s__Chloroflexi_bacterium_OLB13	3.24202			0.000545867453059
k__Bacteria.p__Bacteroidota.c__Bacteroidia.o__Bacteroidales.f__Prevotellaceae.g__Prevotellaceae_UCG_001.s__uncultured_rumen_bacterium	2.20627			-
k__Bacteria.p__Bacteroidota.c__Bacteroidia.o__Bacteroidales.f__Bacteroidaceae.g__Bacteroides	4.68438	SZ	4.3372	0.000116469209525
k__Bacteria.p__Fusobacteriota.c__Fusobacteriia.o__Fusobacteriales.f__Fusobacteriaceae.g__Fusobacterium	3.99068			0.000229560927516
k__Bacteria.p__Fusobacteriota.c__Fusobacteriia.o__Fusobacteriales.f__Fusobacteriaceae.g__Fusobacterium.s__unclassified_Fusobacterium	3.98331			0.000219584563972
k__Bacteria.p__Firmicutes.c__Clostridia.o__Peptostreptococcales_Tissierellales.f__Alkaliphilus	2.48003			-
k__Bacteria.p__Bacteroidota.c__Bacteroidia.o__Flavobacteriales.f__Flavobacteriaceae.g__Seonamhaeicola.s__unclassified_Seonamhaeicola	2.53015			0.00473489982757
k__Bacteria.p__Firmicutes.c__Clostridia.o__Peptostreptococcales_Tissierellales	5.06277	DZ	4.78435	0.000363801897294
k__Bacteria.p__Bacteroidota.c__Bacteroidia.o__Bacteroidales.f__Rikenellaceae.g__unclassified_Rikenellaceae.s__unclassified_Rikenellaceae	3.26933			1.82069107718e-06
k__Bacteria.p__Actinobacteriota.c__Actinobacteria.o__Corynebacteriales.f__Corynebacteriaceae.g__Corynebacterium.s__Corynebacterium_urealyticum	2.4841			-
k__Bacteria.p__Proteobacteria.c__Alphaproteobacteria.o__Kiloniellales.f__Fodinicurvataceae.g__unclassified_Fodinicurvataceae.s__uncultured_compost_bacterium	3.22186			-
k__Archaea.p__Nanoarchaeota.c__Nanoarchaeia.o__Woesearchaeales.f__unclassified_Woesearchaeales	2.45449			-
k__Bacteria.p__Planctomycetota.c__Phycisphaerae.o__Tepidisphaerales.f__WD2101_soil_group.g__unclassified_WD2101_soil_group.s__unclassified_WD2101_soil_group	3.11231			0.0247322922172
k__Bacteria.p__Proteobacteria.c__Alphaproteobacteria.o__Rhizobiales.f__Rhizobiales_Incertae_Sedis.g__Anderseniella.s__unclassified_Anderseniella	2.618			0.000846268562606
k__Bacteria.p__Proteobacteria.c__Gammaproteobacteria.o__Burkholderiales.f__Burkholderiales_Incertae_Sedis.g__2013Ark19i	2.26256			-
k__Bacteria.p__Fusobacteriota.c__Fusobacteriia.o__Fusobacteriales.f__Fusobacteriaceae.g__Cetobacterium.s__Cetobacterium_ceti	2.71619			-
k__Bacteria.p__Proteobacteria.c__Alphaproteobacteria.o__Micavibrionales	2.77136			-
k__Bacteria.p__Proteobacteria.c__Alphaproteobacteria.o__Alphaproteobacteria_Incertae_Sedis.f__Unknown_Family.g__unclassified_Unknown_Family.s__unclassified_Unknown_Family	3.04506			0.00454661669778
k__Bacteria.p__Proteobacteria.c__Gammaproteobacteria.o__Ectothiorhodospirales.f__Thioalkalispiraceae.g__Thioalkalispira_Sulfurivermis.s__uncultured_Thioalkalispiraceae_bacterium	2.35143			0.0236588673453
k__Bacteria.p__Chloroflexi.c__Ktedonobacteria.o__B12_WMSP1.f__uncultured_Chloroflexi_bacterium.g__uncultured_Chloroflexi_bacterium.s__uncultured_Chloroflexi_bacterium	3.33199			-
k__Bacteria.p__Halanaerobiaeota.c__Halanaerobiia.o__Halanaerobiales.f__Halanaerobiaceae	3.8509			0.0139091254078
k__Bacteria.p__Proteobacteria.c__Gammaproteobacteria.o__Xanthomonadales.f__Xanthomonadaceae.g__Luteimonas	3.32991			-
k__Bacteria.p__Campylobacterota.c__Campylobacteria.o__Campylobacterales.f__Arcobacteraceae	2.52257			-
k__Bacteria.p__Actinobacteriota.c__Actinobacteria.o__Propionibacteriales.f__Propionibacteriaceae.g__Cutibacterium.s__unclassified_Cutibacterium	2.71752			-
k__Bacteria.p__Proteobacteria.c__Alphaproteobacteria.o__Elsterales.f__unclassified_Elsterales	2.91951			-
k__Bacteria.p__Actinobacteriota.c__Acidimicrobiia.o__Actinomarinales.f__Actinomarinaceae.g__Candidatus_Actinomarina.s__unclassified_Candidatus_Actinomarina	2.7555			0.00711625085332
k__Bacteria.p__Bacteroidota.c__Bacteroidia.o__unclassified_Bacteroidia.f__unclassified_Bacteroidia.g__unclassified_Bacteroidia	3.21565			-
k__Bacteria.p__Proteobacteria.c__Gammaproteobacteria.o__Pseudomonadales.f__unclassified_Pseudomonadales	2.60222			-
k__Bacteria.p__Proteobacteria.c__Gammaproteobacteria.o__Burkholderiales.f__Alcaligenaceae.g__Oligella	2.43291			-
k__Bacteria.p__Cyanobacteria.c__Cyanobacteriia.o__Cyanobacteriales.f__Microcystaceae.g__Cyanothece_sp__WH_8902	2.54314			-
k__Bacteria.p__Verrucomicrobiota.c__Kiritimatiellae.o__WCHB1_41	3.42891			9.57178221225e-05
k__Bacteria.p__Myxococcota.c__Myxococcia.o__Myxococcales.f__Anaeromyxobacteraceae.g__Anaeromyxobacter.s__unclassified_Anaeromyxobacter	2.96355			-
k__Bacteria.p__Proteobacteria.c__Gammaproteobacteria.o__Burkholderiales.f__Alcaligenaceae.g__Achromobacter	2.85072			-
k__Bacteria.p__Proteobacteria.c__Gammaproteobacteria.o__Enterobacterales.f__Enterobacteriaceae.g__Klebsiella	3.06266			-
k__Bacteria.p__Proteobacteria.c__Gammaproteobacteria.o__EPR3968_O8a_Bc78.f__uncultured_gamma_proteobacterium.g__uncultured_gamma_proteobacterium	2.33017			0.0104983416518
k__Bacteria.p__Bacteroidota.c__Bacteroidia.o__Flavobacteriales.f__Flavobacteriaceae.g__unclassified_Flavobacteriaceae	3.92642			0.000124731332751
k__Bacteria.p__Firmicutes.c__Clostridia.o__Clostridia_vadinBB60_group.f__uncultured_Clostridia_bacterium.g__uncultured_Clostridia_bacterium.s__uncultured_Clostridia_bacterium	2.65912			8.62409255499e-05
k__Bacteria.p__Planctomycetota.c__Phycisphaerae.o__Phycisphaerales.f__Phycisphaeraceae	3.77266			-
k__Bacteria.p__Chloroflexi.c__Anaerolineae.o__SBR1031.f__A4b.g__unclassified_A4b.s__unclassified_A4b	4.07691			0.00151884520491
k__Bacteria.p__Bacteroidota.c__Bacteroidia.o__Bacteroidales.f__Tannerellaceae.g__Parabacteroides.s__unclassified_Parabacteroides	3.45406			0.000328816612124
k__Bacteria.p__Desulfobacterota	4.23717			0.000516451586097
k__Bacteria.p__Proteobacteria.c__Gammaproteobacteria.o__Pseudomonadales.f__unclassified_Pseudomonadales.g__unclassified_Pseudomonadales.s__unclassified_Pseudomonadales	2.60222			-
k__Bacteria.p__Proteobacteria.c__Gammaproteobacteria.o__Legionellales.f__Legionellaceae.g__Legionella	2.79154			-
k__Bacteria.p__Firmicutes.c__Clostridia.o__Oscillospirales.f__Butyricicoccaceae.g__UCG_009.s__unclassified_UCG_009	2.34658			0.00407848263414
k__Bacteria.p__Armatimonadota.c__Fimbriimonadia	2.12101			-
k__Bacteria.p__Bacteroidota.c__Bacteroidia.o__Flavobacteriales.f__Flavobacteriaceae.g__Confluentibacter.s__unclassified_Confluentibacter	2.75755			-
k__Bacteria.p__Proteobacteria.c__Gammaproteobacteria.o__Xanthomonadales.f__unclassified_Xanthomonadales.g__unclassified_Xanthomonadales	2.29371			-
k__Bacteria.p__Bacteroidota.c__Bacteroidia.o__Chitinophagales.f__Chitinophagaceae.g__Chitinophaga	2.92546			0.0078459552879
k__Bacteria.p__Desulfobacterota.c__Desulfobulbia.o__Desulfobulbales.f__Desulfobulbaceae	2.40808			-
k__Bacteria.p__Campylobacterota.c__Campylobacteria.o__Campylobacterales.f__Helicobacteraceae.g__Helicobacter.s__Helicobacter_typhlonius	3.12536			8.07981441278e-05
k__Bacteria.p__Actinobacteriota.c__Actinobacteria.o__Micrococcales.f__Dermabacteraceae.g__Brachybacterium.s__unclassified_Brachybacterium	2.8984			-
k__Bacteria.p__Bacteroidota.c__Bacteroidia.o__Sphingobacteriales.f__Sphingobacteriaceae.g__Parapedobacter	3.52257			-
k__Bacteria.p__Proteobacteria.c__Alphaproteobacteria.o__Rhizobiales.f__KF_JG30_B3	2.28213			-
k__Bacteria.p__Bacteroidota.c__Bacteroidia.o__Bacteroidales.f__Prevotellaceae.g__Prevotella_9.s__unclassified_Prevotella_9	4.09525			-
k__Bacteria.p__Firmicutes.c__Clostridia.o__Clostridia_UCG_014.f__uncultured_rumen_bacterium	2.50655			0.00237784104687
k__Bacteria.p__Firmicutes.c__Negativicutes.o__Veillonellales_Selenomonadales.f__Veillonellaceae.g__Veillonella.s__unclassified_Veillonella	2.22693			-
k__Bacteria.p__Verrucomicrobiota	4.95745	SZ	4.65486	3.54415866769e-06
k__Bacteria.p__Proteobacteria.c__Alphaproteobacteria.o__Acetobacterales	3.13365			-
k__Bacteria.p__Spirochaetota.c__Brevinematia.o__Brevinematales.f__Brevinemataceae.g__Brevinema.s__uncultured_spirochete	2.39704			-
k__Bacteria.p__Proteobacteria.c__Alphaproteobacteria.o__Rhizobiales.f__Methyloligellaceae.g__unclassified_Methyloligellaceae	2.23558			-
k__Bacteria.p__Proteobacteria.c__Gammaproteobacteria.o__unclassified_Gammaproteobacteria.f__unclassified_Gammaproteobacteria	3.65524			0.00306493851264
k__Bacteria.p__Proteobacteria.c__Gammaproteobacteria.o__Burkholderiales.f__Burkholderiaceae.g__Burkholderia_Caballeronia_Paraburkholderia	3.90091			-
k__Bacteria.p__Bacteroidota.c__Bacteroidia.o__Flavobacteriales.f__Flavobacteriaceae.g__Planktosalinus	2.71621			-
k__Bacteria.p__Proteobacteria.c__Gammaproteobacteria.o__CCD24.f__uncultured_gamma_proteobacterium.g__uncultured_gamma_proteobacterium.s__uncultured_gamma_proteobacterium	2.08159			-
k__Bacteria.p__Campylobacterota.c__Campylobacteria.o__Campylobacterales.f__Arcobacteraceae.g__Halarcobacter.s__unclassified_Halarcobacter	2.52257			-
k__Bacteria.p__Spirochaetota.c__Spirochaetia.o__Spirochaetales	3.89983			6.45841477397e-05
k__Bacteria.p__Firmicutes.c__Bacilli.o__Staphylococcales.f__Staphylococcaceae.g__Staphylococcus.s__unclassified_Staphylococcus	3.1012			-
k__Bacteria.p__Bdellovibrionota.c__Bdellovibrionia.o__Bdellovibrionales.f__Bdellovibrionaceae.g__OM27_clade	3.34451			-
k__Bacteria.p__Acidobacteriota.c__Holophagae.o__Subgroup_7.f__unclassified_Subgroup_7.g__unclassified_Subgroup_7	2.34032			-
k__Bacteria.p__Chloroflexi.c__Chloroflexia.o__Thermomicrobiales.f__AKYG1722.g__unclassified_AKYG1722.s__unclassified_AKYG1722	2.57906			-
k__Bacteria.p__Proteobacteria.c__Alphaproteobacteria.o__SAR11_clade.f__Clade_I.g__Clade_Ia	2.45864			-
k__Bacteria.p__Actinobacteriota.c__Acidimicrobiia.o__Microtrichales.f__Iamiaceae.g__Iamia	2.43653			-
k__Bacteria.p__Patescibacteria.c__Microgenomatia.o__Candidatus_Pacebacteria	3.70006			0.000293324415234
k__Bacteria.p__Proteobacteria.c__Gammaproteobacteria.o__Pseudomonadales.f__BD2_7.g__unclassified_BD2_7	2.49724			0.000846268562606
k__Bacteria.p__Actinobacteriota.c__Thermoleophilia.o__Solirubrobacterales.f__Solirubrobacteraceae	3.42153			-
k__Bacteria.p__Firmicutes.c__Bacilli.o__Bacillales.f__Planococcaceae.g__Bhargavaea.s__unclassified_Bhargavaea	2.78381			-
k__Bacteria.p__Proteobacteria.c__Gammaproteobacteria.o__Enterobacterales.f__Yersiniaceae.g__Rahnella1.s__unclassified_Rahnella1	2.43009			-
k__Bacteria.p__Actinobacteriota	4.76885	XY	4.3877	0.00694062134799
k__Bacteria.p__Bacteroidota.c__Bacteroidia.o__unclassified_Bacteroidia.f__unclassified_Bacteroidia	3.21565			-
k__Bacteria.p__Fusobacteriota.c__Fusobacteriia.o__Fusobacteriales.f__Fusobacteriaceae.g__Cetobacterium	4.22565			5.79520662108e-05
k__Bacteria.p__Chloroflexi.c__Dehalococcoidia.o__SAR202_clade.f__unclassified_SAR202_clade	2.97091			-
k__Bacteria.p__Cyanobacteria.c__Cyanobacteriia.o__Limnotrichales.f__Limnotrichaceae	3.77104			0.00013553085235
k__Bacteria.p__Bacteroidota.c__Bacteroidia.o__Sphingobacteriales.f__Sphingobacteriaceae.g__Parapedobacter.s__Parapedobacter_composti	3.31758			-
k__Bacteria.p__Proteobacteria.c__Gammaproteobacteria.o__Enterobacterales.f__Erwiniaceae.g__unclassified_Erwiniaceae	3.10601			-
k__Bacteria.p__Bacteroidota.c__Bacteroidia.o__Bacteroidales.f__Prevotellaceae.g__Prevotellaceae_NK3B31_group.s__unclassified_Prevotellaceae_NK3B31_group	2.47206			-
k__Bacteria.p__Firmicutes.c__Bacilli.o__Lactobacillales.f__Lactobacillaceae.g__Ligilactobacillus	4.94667	DZ	4.63682	5.67339914299e-07
k__Bacteria.p__Proteobacteria.c__Alphaproteobacteria.o__Rickettsiales.f__Anaplasmataceae.g__Wolbachia.s__unclassified_Wolbachia	2.47021			-
k__Bacteria.p__Verrucomicrobiota.c__Verrucomicrobiae.o__Verrucomicrobiales.f__Rubritaleaceae.g__Luteolibacter.s__Verrucomicrobium_sp__IMCC25902	2.41748			-
k__Bacteria.p__Firmicutes.c__Clostridia.o__Lachnospirales.f__Lachnospiraceae.g___Eubacterium__oxidoreducens_group.s__unclassified__Eubacterium__oxidoreducens_group	2.82831			8.46776540695e-05
k__Bacteria.p__Proteobacteria.c__Gammaproteobacteria.o__Pseudomonadales.f__BD2_7.g__unclassified_BD2_7.s__unclassified_BD2_7	2.49724			0.000846268562606
k__Bacteria.p__Firmicutes.c__Clostridia.o__Oscillospirales.f__Hungateiclostridiaceae.g__unclassified_Hungateiclostridiaceae	2.3657			-
k__Bacteria.p__Bacteroidota.c__Bacteroidia.o__Chitinophagales.f__unclassified_Chitinophagales.g__uncultured_Bacteroidetes_bacterium	2.43429			0.000846268562606
k__Bacteria.p__Campylobacterota.c__Campylobacteria.o__Campylobacterales.f__Campylobacteraceae.g__Campylobacter.s__unclassified_Campylobacter	2.78315			0.0277171163203
k__Bacteria.p__Firmicutes.c__Clostridia.o__Oscillospirales.f__Hungateiclostridiaceae	2.72782			0.0319133
k__Bacteria.p__Bacteroidota.c__Bacteroidia.o__Flavobacteriales.f__Flavobacteriaceae.g__Robertkochia	3.2879			0.000545867453059
k__Bacteria.p__Proteobacteria.c__Gammaproteobacteria.o__Coxiellales.f__Coxiellaceae.g__Coxiella	2.58447			-
k__Bacteria.p__Firmicutes.c__Bacilli.o__Lactobacillales.f__Enterococcaceae.g__Enterococcus.s__unclassified_Enterococcus	3.90057			-
k__Bacteria.p__Firmicutes.c__Clostridia.o__Lachnospirales.f__Lachnospiraceae.g__unclassified_Lachnospiraceae	4.28848			8.24805636666e-05
k__Bacteria.p__Proteobacteria.c__Gammaproteobacteria.o__Burkholderiales.f__unclassified_Burkholderiales.g__unclassified_Burkholderiales.s__unclassified_Burkholderiales	3.24787			0.000524792420535
k__Bacteria.p__Cyanobacteria.c__Cyanobacteriia.o__Leptolyngbyales.f__Leptolyngbyaceae	3.1564			0.00163982330709
k__Bacteria.p__Firmicutes.c__unclassified_Firmicutes.o__unclassified_Firmicutes.f__unclassified_Firmicutes	3.30448			0.000500742531644
k__Bacteria.p__Bacteroidota.c__Bacteroidia.o__Bacteroidales.f__Prevotellaceae.g__Prevotellaceae_UCG_001.s__Marseilla_massiliensis	2.86626			8.95819279084e-08
k__Bacteria.p__Bacteroidota.c__Rhodothermia.o__Balneolales.f__Balneolaceae.g__Balneola.s__uncultured_Bacteroidetes_bacterium	2.42249			0.00473489982757
k__Bacteria.p__Bacteroidota.c__Bacteroidia.o__Bacteroidales.f__Bacteroidaceae.g__Bacteroides.s__Phocaeicola_barnesiae	3.35467			2.3622667707e-06
k__Bacteria.p__Proteobacteria.c__Alphaproteobacteria.o__Rhizobiales.f__Rhizobiaceae.g__unclassified_Rhizobiaceae.s__unclassified_Rhizobiaceae	3.53318			-
k__Bacteria.p__Proteobacteria.c__Alphaproteobacteria.o__Rhodospirillales.f__unclassified_Rhodospirillales.g__unclassified_Rhodospirillales	2.86413			2.24731888304e-06
k__Bacteria.p__Proteobacteria.c__Gammaproteobacteria.o__Granulosicoccales.f__Granulosicoccaceae.g__Granulosicoccus.s__unclassified_Granulosicoccus	3.28182			0.00013553085235
k__Bacteria.p__Proteobacteria.c__Gammaproteobacteria.o__unclassified_Gammaproteobacteria.f__unclassified_Gammaproteobacteria.g__unclassified_Gammaproteobacteria.s__unclassified_Gammaproteobacteria	3.65524			0.00306493851264
k__Bacteria.p__Desulfobacterota.c__Desulfovibrionia.o__Desulfovibrionales.f__Desulfovibrionaceae.g__unclassified_Desulfovibrionaceae	3.44519			0.0190719820202
k__Bacteria.p__Firmicutes.c__Clostridia.o__Clostridia_UCG_014.f__unclassified_Clostridia_UCG_014.g__unclassified_Clostridia_UCG_014	3.89399			0.000218368250586
k__Bacteria.p__Firmicutes.c__Clostridia.o__Oscillospirales.f__Oscillospiraceae.g__Colidextribacter.s__Clostridiales_bacterium_CCNA10	2.267			0.00140659640013
k__Bacteria.p__Bacteroidota.c__Bacteroidia.o__Cytophagales.f__MWH_CFBk5.g__uncultured_compost_bacterium	2.61435			-
k__Bacteria.p__Firmicutes.c__Clostridia.o__Clostridia_UCG_014	3.9347			0.000159146453461
k__Bacteria.p__Firmicutes.c__Bacilli.o__Bacillales.f__Planococcaceae.g__Solibacillus	4.21474			-
k__Bacteria.p__Proteobacteria.c__Gammaproteobacteria.o__Gammaproteobacteria_Incertae_Sedis.f__Unknown_Family.g__unclassified_Unknown_Family.s__Aquichromatium_aeriopus	2.83786			-
k__Bacteria.p__Proteobacteria.c__Gammaproteobacteria.o__Pseudomonadales.f__Halomonadaceae.g__Halospina.s__unclassified_Halospina	2.9082			0.000846268562606
k__Bacteria.p__Sumerlaeota.c__Sumerlaeia.o__Sumerlaeales.f__Sumerlaeaceae	2.99129			-
k__Bacteria.p__Actinobacteriota.c__Coriobacteriia.o__Coriobacteriales.f__Atopobiaceae.g__Libanicoccus	2.9113			0.0236588673453
k__Bacteria.p__Halanaerobiaeota.c__Halanaerobiia.o__Halanaerobiales	3.9234			0.00222928166696
k__Bacteria.p__Campylobacterota.c__Campylobacteria.o__Campylobacterales.f__Sulfurospirillaceae	2.29995			-
k__Bacteria.p__Proteobacteria.c__Alphaproteobacteria.o__Rhodospirillales	3.29282			1.74543594732e-05
k__Bacteria.p__Firmicutes.c__Clostridia.o__Christensenellales.f__Christensenellaceae.g__unclassified_Christensenellaceae.s__unclassified_Christensenellaceae	2.32717			0.00527672783986
k__Bacteria.p__Bdellovibrionota.c__Bdellovibrionia.o__Bdellovibrionales.f__Bdellovibrionaceae.g__Bdellovibrio.s__uncultured_marine_bacterium	2.22906			-
k__Bacteria.p__Chloroflexi.c__unclassified_Chloroflexi.o__unclassified_Chloroflexi.f__unclassified_Chloroflexi.g__unclassified_Chloroflexi	3.31845			-
k__Bacteria.p__Bacteroidota.c__Bacteroidia.o__Sphingobacteriales.f__NS11_12_marine_group	3.17414			1.94440511571e-05
k__Bacteria.p__Calditrichota	3.44524			0.00654210683298
k__Bacteria.p__Proteobacteria.c__Alphaproteobacteria.o__Rhizobiales.f__Rhizobiaceae.g__Allorhizobium_Neorhizobium_Pararhizobium_Rhizobium.s__unclassified_Allorhizobium_Neorhizobium_Pararhizobium_Rhizobium	3.23876			-
k__Bacteria.p__Proteobacteria.c__Gammaproteobacteria.o__Burkholderiales.f__Alcaligenaceae.g__Pusillimonas	3.05129			-
k__Bacteria.p__Firmicutes.c__Bacilli.o__Bacillales.f__Planococcaceae.g__Sporosarcina.s__Sporosarcina_sp__AB_64	3.91464			-
k__Archaea.p__Halobacterota.c__Halobacteria.o__Halobacterales.f__Haloferacaceae.g__Halonotius.s__uncultured_Halonotius_sp_	2.7908			-
k__Bacteria.p__Proteobacteria.c__Gammaproteobacteria.o__Pseudomonadales.f__Oleiphilaceae.g__Oleiphilus.s__unclassified_Oleiphilus	2.4045			0.0236588673453
k__Bacteria.p__Actinobacteriota.c__Actinobacteria.o__Glycomycetales.f__Glycomycetaceae.g__Glycomyces	2.86668			-
k__Bacteria.p__Firmicutes.c__Clostridia.o__Lachnospirales.f__Lachnospiraceae.g___Eubacterium__xylanophilum_group	2.15324			-
k__Bacteria.p__Proteobacteria.c__Alphaproteobacteria.o__Caulobacterales.f__Hyphomonadaceae.g__SWB02.s__unclassified_SWB02	2.15134			-
k__Bacteria.p__Bdellovibrionota.c__Bdellovibrionia.o__Bacteriovoracales.f__Bacteriovoracaceae.g__Peredibacter.s__unclassified_Peredibacter	3.21873			-
k__Bacteria.p__Verrucomicrobiota.c__Lentisphaeria.o__Victivallales.f__Victivallaceae.g__unclassified_Victivallaceae.s__unclassified_Victivallaceae	2.71278			1.94440511571e-05
k__Bacteria.p__Firmicutes.c__Clostridia.o__Lachnospirales.f__Lachnospiraceae.g__Lachnospiraceae_UCG_010	2.41438			0.00226241509397
k__Bacteria.p__Desulfobacterota.c__Desulfovibrionia.o__Desulfovibrionales.f__Desulfovibrionaceae.g__Desulfovibrio.s__Desulfovibrio_bacterium_New_Zealand_D	3.64197			8.95819279084e-08
k__Archaea.p__Halobacterota.c__Halobacteria.o__Halobacterales.f__Halomicrobiaceae.g__Natronomonas.s__uncultured_archaeon	2.3145			-
k__Bacteria.p__Actinobacteriota.c__Actinobacteria.o__Bifidobacteriales.f__Bifidobacteriaceae.g__Aeriscardovia.s__Aeriscardovia_aeriphila	2.22773			-
k__Bacteria.p__Deinococcota.c__Deinococci.o__Deinococcales	3.66352			-
k__Bacteria.p__Bacteroidota.c__Bacteroidia.o__Bacteroidales.f__Tannerellaceae.g__Parabacteroides	3.60424			0.00163728836657
k__Bacteria.p__Proteobacteria.c__Gammaproteobacteria.o__Enterobacterales.f__Idiomarinaceae.g__Idiomarina.s__unclassified_Idiomarina	2.62126			-
k__Bacteria.p__Actinobacteriota.c__Thermoleophilia.o__Gaiellales.f__unclassified_Gaiellales.g__unclassified_Gaiellales.s__unclassified_Gaiellales	2.98169			-
k__Bacteria.p__Cyanobacteria.c__Cyanobacteriia.o__Cyanobacteriales.f__Microcystaceae.g__unclassified_Microcystaceae	3.01336			-
k__Bacteria.p__Bacteroidota.c__Bacteroidia.o__Bacteroidales.f__Marinifilaceae.g__Butyricimonas	2.22237			-
k__Bacteria.p__Chloroflexi.c__Chloroflexia.o__Kallotenuales.f__Kallotenuaceae	2.42424			0.00473489982757
k__Bacteria.p__Proteobacteria.c__Gammaproteobacteria.o__Enterobacterales.f__Alteromonadaceae.g__Alteromonas	2.90737			0.000853086764516
k__Bacteria.p__Bacteroidota.c__Bacteroidia.o__Cytophagales.f__Spirosomaceae.g__Spirosoma	2.49732			-
k__Bacteria.p__Actinobacteriota.c__Coriobacteriia.o__Coriobacteriales.f__Coriobacteriaceae.g__Collinsella.s__Collinsella_tanakaei	2.49494			0.00473489982757
k__Bacteria.p__Proteobacteria.c__Gammaproteobacteria.o__Burkholderiales.f__Alcaligenaceae.g__unclassified_Alcaligenaceae	2.70078			-
k__Bacteria.p__Desulfobacterota.c__Desulfuromonadia.o__Bradymonadales.f__unclassified_Bradymonadales.g__unclassified_Bradymonadales	2.819			-
k__Bacteria.p__Myxococcota.c__Polyangia.o__Haliangiales	3.12404			-
k__Bacteria.p__Desulfobacterota.c__Desulfovibrionia.o__Desulfovibrionales.f__unclassified_Desulfovibrionales.g__unclassified_Desulfovibrionales.s__unclassified_Desulfovibrionales	2.59823			-
k__Bacteria.p__Bacteroidota.c__Bacteroidia.o__Cytophagales.f__Hymenobacteraceae.g__Adhaeribacter	2.26639			-
k__Bacteria.p__Proteobacteria.c__Gammaproteobacteria.o__Burkholderiales.f__Burkholderiales_Incertae_Sedis.g__2013Ark19i.s__unclassified_2013Ark19i	2.26256			-
k__Bacteria.p__Proteobacteria.c__Gammaproteobacteria.o__Burkholderiales.f__Rhodocyclaceae.g__unclassified_Rhodocyclaceae.s__unclassified_Rhodocyclaceae	2.4251			0.0229137382158
k__Bacteria.p__Proteobacteria.c__Gammaproteobacteria.o__unclassified_Gammaproteobacteria.f__unclassified_Gammaproteobacteria.g__unclassified_Gammaproteobacteria	3.65524			0.00306493851264
k__Bacteria.p__Planctomycetota.c__Planctomycetes.o__Isosphaerales.f__Isosphaeraceae.g__Tundrisphaera.s__unclassified_Tundrisphaera	2.45515			-
k__Bacteria.p__Fibrobacterota.c__Chitinivibrionia.o__Chitinivibrionales	2.51161			0.00013553085235
k__Bacteria.p__Proteobacteria.c__Alphaproteobacteria.o__Rhodobacterales.f__Rhodobacteraceae.g__Maribius	3.65558			1.94440511571e-05
k__Bacteria.p__Acidobacteriota.c__Acidobacteriae.o__Acidobacteriales.f__unclassified_Acidobacteriales.g__uncultured_forest_soil_bacterium	3.01709			-
k__Bacteria.p__Planctomycetota.c__Phycisphaerae	3.7926			0.0228529285241
k__Bacteria.p__Bacteroidota.c__Bacteroidia.o__Bacteroidales.f__p_251_o5	2.80772			-
k__Bacteria.p__Bdellovibrionota.c__Oligoflexia	2.52785			-
k__Bacteria.p__Firmicutes.c__Bacilli.o__Paenibacillales.f__Paenibacillaceae.g__Paenibacillus	3.26823			0.000101821574566
k__Bacteria.p__Firmicutes.c__Clostridia.o__Peptostreptococcales_Tissierellales.f__Peptostreptococcaceae.g__Peptoclostridium	2.53078			-
k__Bacteria.p__Bacteroidota.c__Bacteroidia.o__Bacteroidales.f__Muribaculaceae.g__unclassified_Muribaculaceae	4.65544	SZ	4.26665	0.000166056889366
k__Bacteria.p__Bacteroidota.c__Bacteroidia.o__Bacteroidales.f__Bacteroidaceae.g__Bacteroides.s__Phocaeicola_coprophilus	2.33539			0.0034698475477
k__Bacteria.p__Campylobacterota.c__Campylobacteria.o__Campylobacterales.f__Campylobacteraceae.g__Campylobacter.s__Campylobacter_avium	3.36912			2.88746724811e-08
k__Bacteria.p__Methylomirabilota.c__Methylomirabilia.o__Rokubacteriales.f__uncultured_proteobacterium.g__uncultured_proteobacterium.s__uncultured_proteobacterium	2.19283			-
k__Bacteria.p__Gemmatimonadota.c__Gemmatimonadetes.o__Gemmatimonadales.f__Gemmatimonadaceae.g__unclassified_Gemmatimonadaceae.s__Acidobacteria_bacterium_13_2_20CM_56_17	3.2486			-
k__Bacteria.p__Patescibacteria.c__Saccharimonadia.o__Saccharimonadales.f__unclassified_Saccharimonadales.g__unclassified_Saccharimonadales.s__unclassified_Saccharimonadales	2.80743			-
k__Bacteria.p__Firmicutes.c__Bacilli.o__Mycoplasmatales.f__Mycoplasmataceae.g__Mycoplasma.s__unclassified_Mycoplasma	3.84717			1.90654329092e-05
k__Bacteria.p__Bacteroidota.c__Bacteroidia.o__Bacteroidales.f__Marinilabiliaceae.g__Ruminofilibacter.s__unclassified_Ruminofilibacter	2.01322			-
k__Bacteria.p__Bacteroidota.c__Rhodothermia.o__Balneolales.f__Balneolaceae.g__unclassified_Balneolaceae.s__unclassified_Balneolaceae	3.52741			-
k__Bacteria.p__Acidobacteriota.c__Acidobacteriae.o__Acidobacteriales.f__unclassified_Acidobacteriales	3.42698			-
k__Bacteria.p__Proteobacteria.c__Gammaproteobacteria.o__Burkholderiales.f__Comamonadaceae.g__Ramlibacter	2.77016			-
k__Bacteria.p__Firmicutes.c__Bacilli.o__Bacillales.f__Bacillaceae.g__unclassified_Bacillaceae	5.03492	DZ	4.80551	0.000260698947907
k__Bacteria.p__Proteobacteria.c__Gammaproteobacteria.o__Nitrosococcales.f__Nitrosococcaceae.g__CI75cm_2_12.s__unclassified_CI75cm_2_12	2.5446			0.0236588673453
k__Bacteria.p__Desulfobacterota.c__Desulfobulbia.o__Desulfobulbales	2.85988			-
k__Bacteria.p__Bacteroidota.c__Bacteroidia.o__Flavobacteriales.f__Crocinitomicaceae.g__Crocinitomix	2.68581			-
k__Bacteria.p__Actinobacteriota.c__Coriobacteriia.o__Coriobacteriales.f__Coriobacteriaceae.g__unclassified_Coriobacteriaceae.s__unclassified_Coriobacteriaceae	2.77294			9.73692770474e-07
k__Bacteria.p__Sumerlaeota.c__Sumerlaeia	3.202			-
k__Bacteria.p__Deferribacterota.c__Deferribacteres.o__Deferribacterales	4.13664			0.000143002429079
k__Bacteria.p__Acidobacteriota.c__Acidobacteriae.o__Solibacterales.f__Solibacteraceae	3.0893			-
k__Bacteria.p__Firmicutes.c__Bacilli.o__RF39.f__unclassified_RF39.g__unclassified_RF39.s__unclassified_RF39	2.41224			0.000219060763138
k__Archaea.p__Halobacterota.c__Halobacteria.o__Halobacterales.f__Halomicrobiaceae.g__Halomicroarcula.s__uncultured_archaeon	2.32121			-
k__Bacteria.p__Proteobacteria.c__Alphaproteobacteria.o__Rhodobacterales.f__Rhodobacteraceae.g__Rubribacterium	2.6165			-
k__Bacteria.p__Proteobacteria.c__Gammaproteobacteria.o__Acidiferrobacterales.f__Acidiferrobacteraceae	2.85703			-
k__Bacteria.p__Proteobacteria.c__Gammaproteobacteria.o__Burkholderiales.f__Nitrosomonadaceae.g__MND1	2.73892			-
k__Bacteria.p__Proteobacteria.c__Alphaproteobacteria.o__Caulobacterales.f__Caulobacteraceae	3.40152			-
k__Bacteria.p__Campylobacterota.c__Campylobacteria.o__Campylobacterales.f__Helicobacteraceae.g__Helicobacter	3.67371			-
k__Bacteria.p__Bacteroidota.c__Bacteroidia.o__Cytophagales.f__Cyclobacteriaceae.g__unclassified_Cyclobacteriaceae.s__unclassified_Cyclobacteriaceae	3.18131			-
k__Bacteria.p__Proteobacteria.c__Alphaproteobacteria.o__Rhizobiales.f__Hyphomicrobiaceae.g__Pedomicrobium.s__unclassified_Pedomicrobium	2.20381			-
k__Bacteria.p__Proteobacteria.c__Gammaproteobacteria.o__Burkholderiales.f__unclassified_Burkholderiales	3.24787			0.000524792420535
k__Bacteria.p__Bacteroidota.c__Bacteroidia.o__Bacteroidales.f__Williamwhitmaniaceae.g__Acetobacteroides	3.15282			-
k__Bacteria.p__Proteobacteria.c__Gammaproteobacteria.o__Burkholderiales.f__TRA3_20	2.09021			-
k__Bacteria.p__Actinobacteriota.c__Actinobacteria.o__Frankiales.f__Sporichthyaceae	2.48635			-
k__Bacteria.p__Desulfobacterota.c__Desulfobacteria	3.15059			-
k__Bacteria.p__Proteobacteria.c__Alphaproteobacteria.o__Rhizobiales.f__Devosiaceae.g__Devosia.s__unclassified_Devosia	3.07854			-
k__Bacteria.p__Acidobacteriota.c__Aminicenantia.o__Aminicenantales	2.67064			-
k__Bacteria.p__Bacteroidota.c__Bacteroidia.o__Bacteroidales.f__unclassified_Bacteroidales.g__unclassified_Bacteroidales	4.26217			5.48803440771e-06
k__Bacteria.p__Proteobacteria.c__Gammaproteobacteria.o__Pseudomonadales.f__Cellvibrionaceae.g__Agarilytica.s__unclassified_Agarilytica	2.82888			0.000846268562606
k__Bacteria.p__Firmicutes.c__Clostridia.o__Lachnospirales.f__Lachnospiraceae.g___Eubacterium__oxidoreducens_group	2.82831			8.46776540695e-05
k__Bacteria.p__Proteobacteria.c__Gammaproteobacteria.o__Burkholderiales.f__Alcaligenaceae.g__Pusillimonas.s__uncultured_compost_bacterium	3.04238			-
k__Bacteria.p__Proteobacteria.c__Alphaproteobacteria.o__Rhodospirillales.f__Magnetospiraceae.g__unclassified_Magnetospiraceae.s__alpha_proteobacterium_DG1252	2.35829			0.0236588673453
k__Bacteria.p__Firmicutes.c__Clostridia.o__Clostridia_vadinBB60_group.f__uncultured_rumen_bacterium.g__uncultured_rumen_bacterium	2.35896			0.00722924147502
k__Bacteria.p__Firmicutes.c__Bacilli.o__Erysipelotrichales.f__Erysipelotrichaceae.g__Faecalibaculum.s__unclassified_Faecalibaculum	3.0903			1.65166292986e-05
k__Bacteria.p__Bacteroidota.c__Bacteroidia.o__Flavobacteriales.f__NS9_marine_group.g__unclassified_NS9_marine_group	2.13061			-
k__Bacteria.p__Proteobacteria.c__Gammaproteobacteria.o__Enterobacterales.f__Vibrionaceae.g__Vibrio.s__unclassified_Vibrio	4.33798	DZ	4.07858	0.000912353215789
k__Bacteria.p__Gemmatimonadota.c__Gemmatimonadetes.o__Gemmatimonadales.f__Gemmatimonadaceae.g__Gemmatimonas	3.15886			-
k__Bacteria.p__Cyanobacteria.c__Cyanobacteriia.o__Phormidesmiales.f__Phormidesmiaceae.g__Phormidium_MBIC10003.s__unclassified_Phormidium_MBIC10003	3.52309			-
k__Bacteria.p__Proteobacteria.c__Gammaproteobacteria.o__Burkholderiales.f__unclassified_Burkholderiales.g__unclassified_Burkholderiales	3.24787			0.000524792420535
k__Bacteria.p__Bdellovibrionota.c__Bdellovibrionia.o__Bdellovibrionales.f__Bdellovibrionaceae.g__OM27_clade.s__unclassified_OM27_clade	3.34451			-
k__Bacteria.p__Actinobacteriota.c__Coriobacteriia.o__Coriobacteriales	4.37836	SZ	4.01309	0.000264523852381
k__Bacteria.p__Proteobacteria.c__Alphaproteobacteria.o__Rhodobacterales.f__Rhodobacteraceae.g__Amaricoccus.s__unclassified_Amaricoccus	2.65338			-
k__Bacteria.p__Spirochaetota.c__Brevinematia.o__Brevinematales	2.39704			-
k__Bacteria.p__Fusobacteriota.c__Fusobacteriia.o__Fusobacteriales.f__Fusobacteriaceae.g__Fusobacterium.s__Fusobacterium_mortiferum	2.21661			-
k__Bacteria.p__Desulfobacterota.c__Desulfovibrionia.o__Desulfovibrionales.f__unclassified_Desulfovibrionales	2.59823			-
k__Bacteria.p__Proteobacteria.c__Gammaproteobacteria.o__Enterobacterales.f__Enterobacteriaceae.g__Escherichia_Shigella.s__unclassified_Escherichia_Shigella	5.0947			-
k__Archaea.p__Halobacterota.c__Halobacteria.o__Halobacterales.f__Halomicrobiaceae.g__Halorientalis.s__uncultured_archaeon	2.45148			-
k__Bacteria.p__Verrucomicrobiota.c__Verrucomicrobiae.o__Pedosphaerales.f__Pedosphaeraceae.g__unclassified_Pedosphaeraceae.s__unclassified_Pedosphaeraceae	3.26536			-
k__Bacteria.p__Proteobacteria.c__Gammaproteobacteria.o__Enterobacterales.f__Shewanellaceae.g__Shewanella.s__unclassified_Shewanella	4.13407			-
k__Bacteria.p__Desulfobacterota.c__Desulfobacteria.o__Desulfobacterales.f__Desulfosarcinaceae.g__unclassified_Desulfosarcinaceae	2.926			-
k__Bacteria.p__Firmicutes.c__Clostridia.o__Lachnospirales.f__Lachnospiraceae.g__Tyzzerella.s___Clostridium__colinum	3.65719			0.000116520792768
k__Bacteria.p__Fibrobacterota.c__Chitinivibrionia	2.51161			0.00013553085235
k__Bacteria.p__Proteobacteria.c__Gammaproteobacteria.o__Xanthomonadales.f__Xanthomonadaceae.g__Lysobacter.s__Lysobacter_arseniciresistens	2.3764			-
k__Bacteria.p__Dependentiae.c__Babeliae.o__Babeliales.f__unclassified_Babeliales	2.38592			0.00514823943091
k__Bacteria.p__Proteobacteria.c__Alphaproteobacteria.o__Rhodospirillales.f__Terasakiellaceae	2.12169			-
k__Bacteria.p__Gemmatimonadota.c__Longimicrobia.o__Longimicrobiales.f__Longimicrobiaceae.g__unclassified_Longimicrobiaceae	3.06947			-
k__Bacteria.p__Bdellovibrionota.c__Bdellovibrionia.o__Bdellovibrionales	3.66408			-
k__Bacteria.p__Cyanobacteria.c__Cyanobacteriia.o__unclassified_Cyanobacteriia.f__unclassified_Cyanobacteriia.g__unclassified_Cyanobacteriia	3.86716			8.42478945081e-06
k__Bacteria.p__Actinobacteriota.c__Thermoleophilia.o__Solirubrobacterales.f__Solirubrobacteraceae.g__Conexibacter.s__unclassified_Conexibacter	3.40266			-
k__Bacteria.p__Proteobacteria.c__Gammaproteobacteria.o__Granulosicoccales.f__Granulosicoccaceae.g__Granulosicoccus	3.28182			0.00013553085235
k__Bacteria.p__Calditrichota.c__Calditrichia.o__Calditrichales.f__Calditrichaceae.g__JdFR_76	2.49293			0.000846268562606
k__Bacteria.p__Cyanobacteria.c__Cyanobacteriia.o__Synechococcales.f__Cyanobiaceae.g__Synechococcus_CC9902	4.07646			-
k__Bacteria.p__Proteobacteria.c__Gammaproteobacteria.o__Chromatiales.f__Chromatiaceae.g__Halochromatium.s__unclassified_Halochromatium	3.26422			0.00473489982757
k__Bacteria.p__Cyanobacteria.c__Cyanobacteriia.o__Cyanobacteriales	4.5145	XY	4.21213	0.00179798589505
k__Bacteria.p__Firmicutes.c__Bacilli.o__Bacillales.f__Planococcaceae.g__Lysinibacillus.s__unclassified_Lysinibacillus	4.47633			-
k__Bacteria.p__Proteobacteria.c__Alphaproteobacteria.o__Rhizobiales.f__Rhizobiaceae.g__Pseudochrobactrum.s__unclassified_Pseudochrobactrum	2.48295			-
k__Bacteria.p__Gemmatimonadota.c__unclassified_Gemmatimonadota.o__unclassified_Gemmatimonadota.f__unclassified_Gemmatimonadota.g__unclassified_Gemmatimonadota	3.01411			-
k__Bacteria.p__Bacteroidota.c__Bacteroidia.o__Bacteroidales.f__Prevotellaceae.g__unclassified_Prevotellaceae.s__Prevotella_sp__KHD1	2.69924			0.00338845302537
k__Bacteria.p__Myxococcota.c__Polyangia.o__Polyangiales.f__Polyangiaceae.g__Pajaroellobacter.s__unclassified_Pajaroellobacter	2.38611			-
k__Bacteria.p__Proteobacteria.c__Gammaproteobacteria.o__PLTA13.f__uncultured_gamma_proteobacterium.g__uncultured_gamma_proteobacterium	2.21957			-
k__Bacteria.p__Firmicutes.c__Bacilli.o__Mycoplasmatales.f__Mycoplasmataceae.g__Ureaplasma	3.05948			-
k__Archaea.p__Halobacterota.c__Halobacteria.o__Halobacterales.f__Halomicrobiaceae.g__Natronomonas.s__Natronobacterium_sp__2_24_8	2.27552			-
k__Bacteria.p__Firmicutes.c__Clostridia.o__Oscillospirales.f__Oscillospiraceae.g__unclassified_Oscillospiraceae	3.8901			5.80751622164e-05
k__Bacteria.p__Proteobacteria.c__Gammaproteobacteria.o__Xanthomonadales	3.8436			-
k__Bacteria.p__Bacteroidota.c__Bacteroidia.o__Cytophagales.f__Microscillaceae.g__Ohtaekwangia.s__unclassified_Ohtaekwangia	2.66157			-
k__Bacteria.p__Firmicutes.c__Clostridia.o__Clostridia_vadinBB60_group	3.62309			2.33425269066e-05
k__Bacteria.p__Proteobacteria.c__Gammaproteobacteria.o__Enterobacterales.f__Pseudoalteromonadaceae	3.24407			0.0352953657732
k__Bacteria.p__Proteobacteria.c__Gammaproteobacteria.o__Enterobacterales.f__Enterobacteriaceae.g__unclassified_Enterobacteriaceae.s__unclassified_Enterobacteriaceae	3.63678			-
k__Bacteria.p__Firmicutes.c__Negativicutes.o__Acidaminococcales.f__Acidaminococcaceae	4.06509			1.7824895121e-05
k__Bacteria.p__Firmicutes.c__Clostridia.o__Clostridiales.f__Clostridiaceae.g__Clostridium_sensu_stricto_4.s__uncultured_Clostridium_sp_	2.71411			-
k__Bacteria.p__Fibrobacterota.c__Fibrobacteria.o__Fibrobacterales.f__Fibrobacteraceae.g__unclassified_Fibrobacteraceae.s__unclassified_Fibrobacteraceae	2.33066			-
k__Bacteria.p__Actinobacteriota.c__Acidimicrobiia.o__unclassified_Acidimicrobiia.f__unclassified_Acidimicrobiia.g__unclassified_Acidimicrobiia	2.097			-
k__Bacteria.p__Proteobacteria.c__Gammaproteobacteria.o__Xanthomonadales.f__Rhodanobacteraceae.g__Rhodanobacter	2.88607			-
k__Bacteria.p__Acidobacteriota.c__unclassified_Acidobacteriota.o__unclassified_Acidobacteriota.f__unclassified_Acidobacteriota.g__unclassified_Acidobacteriota.s__unclassified_Acidobacteriota	2.29932			-
k__Bacteria.p__Proteobacteria.c__Alphaproteobacteria.o__Rickettsiales.f__Anaplasmataceae	2.47021			-
k__Bacteria.p__Bdellovibrionota.c__Oligoflexia.o__Oligoflexales.f__Oligoflexaceae.g__unclassified_Oligoflexaceae.s__unclassified_Oligoflexaceae	2.52785			0.0119568807236
k__Bacteria.p__Bacteroidota.c__Bacteroidia.o__Bacteroidales.f__Rikenellaceae.g__Rikenellaceae_RC9_gut_group.s__unclassified_Rikenellaceae_RC9_gut_group	4.45621	SZ	4.14558	1.19184771132e-05
k__Bacteria.p__Bacteroidota.c__Bacteroidia.o__Sphingobacteriales.f__env_OPS_17	2.28006			-
k__Bacteria.p__Firmicutes.c__Clostridia.o__Oscillospirales.f__Oscillospiraceae.g__Oscillospira	2.54064			0.000545867453059
k__Bacteria.p__Myxococcota.c__Myxococcia.o__Myxococcales.f__Myxococcaceae.g__P3OB_42.s__uncultured_Myxococcaceae_bacterium	2.80309			0.0236588673453
k__Bacteria.p__Planctomycetota.c__Planctomycetes.o__Pirellulales.f__Pirellulaceae.g__Pirellula.s__unclassified_Pirellula	2.45908			-
k__Archaea.p__Halobacterota.c__Halobacteria.o__Halobacterales.f__Halomicrobiaceae.g__Natronomonas	3.48642			7.10173814124e-05
k__Bacteria.p__Actinobacteriota.c__Actinobacteria.o__Frankiales	2.90382			-
k__Bacteria.p__Proteobacteria.c__Gammaproteobacteria.o__Arenicellales.f__Arenicellaceae.g__Arenicella	2.48709			0.000846268562606
k__Bacteria.p__Cyanobacteria	4.85467	DF	4.57519	0.000322088105958
k__Archaea.p__Halobacterota.c__Halobacteria.o__Halobacterales.f__Halomicrobiaceae.g__unclassified_Halomicrobiaceae	3.20666			4.27900736431e-05
k__Bacteria.p__Proteobacteria.c__Gammaproteobacteria.o__CCD24.f__uncultured_gamma_proteobacterium	2.08159			-
k__Bacteria.p__Proteobacteria.c__Gammaproteobacteria.o__Enterobacterales.f__Vibrionaceae.g__Salinivibrio	3.56523			1.94440511571e-05
k__Bacteria.p__Bacteroidota.c__Bacteroidia.o__Bacteroidales.f__Barnesiellaceae.g__Coprobacter.s__unclassified_Coprobacter	2.39079			0.00013553085235
k__Bacteria.p__Bacteroidota.c__Bacteroidia.o__Bacteroidales.f__Prevotellaceae.g__Prevotella_9.s__uncultured_Wautersiella_sp_	2.79401			0.00338845302537
k__Bacteria.p__Deferribacterota.c__Deferribacteres	4.13664			0.000143002429079
k__Bacteria.p__Proteobacteria.c__Gammaproteobacteria.o__Nitrosococcales.f__Methylophagaceae.g__Methylophaga	3.01238			-
k__Bacteria.p__Proteobacteria.c__Alphaproteobacteria.o__Rhizobiales.f__Devosiaceae.g__unclassified_Devosiaceae.s__unclassified_Devosiaceae	2.15966			-
k__Bacteria.p__Proteobacteria.c__Gammaproteobacteria.o__Xanthomonadales.f__Xanthomonadaceae.g__Stenotrophomonas.s__unclassified_Stenotrophomonas	2.77968			-
k__Bacteria.p__Actinobacteriota.c__Coriobacteriia.o__Coriobacteriales.f__Eggerthellaceae.g__Enterorhabdus.s__unclassified_Enterorhabdus	3.56551			1.20636953039e-05
k__Archaea.p__unclassified_Archaea	2.98817			-
k__Bacteria.p__Patescibacteria.c__Saccharimonadia.o__Saccharimonadales.f__Saccharimonadaceae.g__Candidatus_Saccharimonas	4.53449	SZ	4.23186	1.8636331405e-05
k__Bacteria.p__Chloroflexi.c__Anaerolineae.o__Caldilineales.f__Caldilineaceae.g__unclassified_Caldilineaceae.s__unclassified_Caldilineaceae	3.59715			2.92879077136e-05
k__Bacteria.p__Desulfobacterota.c__Desulfobacteria.o__Desulfobacterales.f__Desulfococcaceae.g__unclassified_Desulfococcaceae	2.75671			-
k__Bacteria.p__Fusobacteriota.c__Fusobacteriia.o__Fusobacteriales	4.42531	SZ	4.11042	0.000391789049889
k__Bacteria.p__Planctomycetota.c__Phycisphaerae.o__Tepidisphaerales.f__WD2101_soil_group	3.11231			0.0247322922172
k__Bacteria.p__Firmicutes.c__Clostridia.o__Peptostreptococcales_Tissierellales.f__Peptostreptococcaceae.g__Terrisporobacter	2.28949			-
k__Bacteria.p__Proteobacteria.c__Alphaproteobacteria.o__unclassified_Alphaproteobacteria.f__unclassified_Alphaproteobacteria	4.10339			0.00173941930748
k__Bacteria.p__Proteobacteria.c__Gammaproteobacteria.o__Burkholderiales.f__Sutterellaceae.g__unclassified_Sutterellaceae	1.99904			-
k__Bacteria.p__Proteobacteria.c__Gammaproteobacteria.o__Pseudomonadales.f__Moraxellaceae.g__Psychrobacter	3.87299			0.0130346122776
k__Bacteria.p__Bacteroidota.c__Bacteroidia.o__Bacteroidales.f__Prolixibacteraceae	2.33666			-
k__Bacteria.p__Bacteroidota.c__Bacteroidia.o__Bacteroidales.f__Barnesiellaceae.g__Barnesiella	3.25665			3.58366369276e-06
k__Bacteria.p__Bacteroidota.c__Kapabacteria.o__Kapabacteriales.f__uncultured_Chlorobiales_bacterium	2.46275			-
k__Bacteria.p__Nitrospirota.c__Thermodesulfovibrionia.o__unclassified_Thermodesulfovibrionia	2.00734			-
k__Bacteria.p__Myxococcota.c__Polyangia.o__Haliangiales.f__Haliangiaceae	3.12404			-
k__Bacteria.p__Proteobacteria.c__Alphaproteobacteria.o__Rhizobiales.f__Devosiaceae.g__Pelagibacterium	3.78784			-
k__Bacteria.p__Cloacimonadota.c__Cloacimonadia.o__Cloacimonadales.f__W27.g__uncultured_Cloacimonetes_bacterium	2.98654			-
k__Bacteria.p__Actinobacteriota.c__Thermoleophilia.o__Solirubrobacterales	3.55782			-
k__Bacteria.p__Proteobacteria.c__Gammaproteobacteria.o__Steroidobacterales.f__Steroidobacteraceae.g__Steroidobacter.s__unclassified_Steroidobacter	2.39409			-
k__Bacteria.p__Proteobacteria.c__Alphaproteobacteria.o__Sphingomonadales	4.26032			0.0105584765406
k__Bacteria.p__Bacteroidota.c__Bacteroidia.o__Bacteroidales.f__Paludibacteraceae.g__Paludibacter.s__unclassified_Paludibacter	3.54968			2.88746724811e-08
k__Bacteria.p__Verrucomicrobiota.c__Verrucomicrobiae.o__Opitutales.f__Puniceicoccaceae	2.93724			-
k__Bacteria.p__Firmicutes.c__Clostridia.o__Oscillospirales.f__unclassified_Oscillospirales.g__unclassified_Oscillospirales.s__unclassified_Oscillospirales	3.25668			8.76506885946e-06
k__Bacteria.p__Bacteroidota.c__Bacteroidia.o__Flavobacteriales.f__Crocinitomicaceae.g__Fluviicola	2.52413			0.0287386823975
k__Bacteria.p__Actinobacteriota.c__Acidimicrobiia.o__Microtrichales.f__Ilumatobacteraceae.g__CL500_29_marine_group.s__unclassified_CL500_29_marine_group	2.39993			-
k__Bacteria.p__Planctomycetota.c__Phycisphaerae.o__Phycisphaerales.f__Phycisphaeraceae.g__SM1A02	3.51577			-
k__Bacteria.p__Spirochaetota.c__Spirochaetia	3.89983			6.45841477397e-05
k__Bacteria.p__Firmicutes.c__Bacilli.o__Lactobacillales.f__Lactobacillaceae.g__Ligilactobacillus.s__unclassified_Ligilactobacillus	4.5551			-
k__Bacteria.p__Firmicutes.c__Bacilli.o__Erysipelotrichales.f__Erysipelotrichaceae.g__Solobacterium	2.9152			-
k__Bacteria.p__Proteobacteria.c__Gammaproteobacteria.o__Enterobacterales.f__Alteromonadaceae.g__unclassified_Alteromonadaceae	3.40989			0.0011689063387
k__Bacteria.p__Verrucomicrobiota.c__Kiritimatiellae.o__WCHB1_41.f__uncultured_planctomycete.g__uncultured_planctomycete	2.74681			0.00338845302537
k__Bacteria.p__Proteobacteria.c__Alphaproteobacteria.o__Acetobacterales.f__Acetobacteraceae.g__Acetobacter.s__unclassified_Acetobacter	2.27136			-
k__Bacteria.p__Proteobacteria.c__Gammaproteobacteria.o__Enterobacterales.f__Yersiniaceae	2.64798			0.000240746915185
k__Archaea.p__Nanoarchaeota.c__Nanoarchaeia.o__Woesearchaeales.f__unclassified_Woesearchaeales.g__unclassified_Woesearchaeales.s__unclassified_Woesearchaeales	2.45449			-
k__Bacteria.p__Actinobacteriota.c__Coriobacteriia.o__Coriobacteriales.f__Eggerthellaceae.g__unclassified_Eggerthellaceae.s__uncultured_Coriobacteriales_bacterium	2.33898			1.94440511571e-05
k__Bacteria.p__Elusimicrobiota.c__Elusimicrobia.o__Elusimicrobiales.f__Elusimicrobiaceae.g__Elusimicrobium	3.41555			8.95819279084e-08
k__Bacteria.p__Proteobacteria.c__Gammaproteobacteria.o__Gammaproteobacteria_Incertae_Sedis	3.7379			-
k__Bacteria.p__Actinobacteriota.c__Actinobacteria.o__Micrococcales.f__Micrococcaceae.g__Nesterenkonia	2.77039			-
k__Bacteria.p__Bacteroidota.c__Bacteroidia.o__Cytophagales.f__Microscillaceae.g__Ohtaekwangia	2.66157			-
k__Bacteria.p__Actinobacteriota.c__Actinobacteria.o__Micrococcales.f__Bogoriellaceae	3.24573			-
k__Bacteria.p__Bacteroidota.c__Bacteroidia.o__Flavobacteriales.f__Flavobacteriaceae.g__Aquibacter	2.35452			0.0179149843766
k__Bacteria.p__Bacteroidota.c__Bacteroidia.o__Bacteroidales.f__Muribaculaceae.g__uncultured_Muribaculaceae_bacterium	2.02944			-
k__Bacteria.p__Proteobacteria.c__Gammaproteobacteria.o__Nitrococcales.f__Nitrococcaceae	3.61573			-
k__Bacteria.p__Firmicutes.c__Clostridia.o__Oscillospirales.f___Eubacterium__coprostanoligenes_group	3.43603			0.0103926853342
k__Bacteria.p__Cyanobacteria.c__Cyanobacteriia.o__Cyanobacteriales.f__unclassified_Cyanobacteriales.g__unclassified_Cyanobacteriales.s__unclassified_Cyanobacteriales	4.13875			0.00668537044146
k__Bacteria.p__Firmicutes.c__Clostridia.o__unclassified_Clostridia.f__unclassified_Clostridia.g__unclassified_Clostridia.s__unclassified_Clostridia	3.7168			9.3106120394e-06
k__Bacteria.p__Proteobacteria.c__Gammaproteobacteria.o__EPR3968_O8a_Bc78	2.33017			0.0104983416518
k__Bacteria.p__Proteobacteria.c__Gammaproteobacteria.o__Pseudomonadales.f__Halieaceae.g__unclassified_Halieaceae	3.57057			-
k__Bacteria.p__Proteobacteria.c__Gammaproteobacteria.o__Pseudomonadales.f__Spongiibacteraceae.g__BD1_7_clade.s__unclassified_BD1_7_clade	2.08716			-
k__Bacteria.p__Actinobacteriota.c__Actinobacteria.o__Micrococcales.f__unclassified_Micrococcales.g__unclassified_Micrococcales	2.95924			-
k__Bacteria.p__Firmicutes.c__Clostridia.o__Lachnospirales.f__Lachnospiraceae.g__Lachnospiraceae_UCG_001	2.22595			-
k__Bacteria.p__Chloroflexi.c__Anaerolineae.o__unclassified_Anaerolineae	2.94342			-
k__Bacteria.p__Proteobacteria.c__Gammaproteobacteria.o__Enterobacterales	5.37273			-
k__Bacteria.p__Actinobacteriota.c__Actinobacteria.o__Glycomycetales	2.86668			-
k__Bacteria.p__Chloroflexi.c__Anaerolineae.o__SBR1031.f__uncultured_Anaerolineaceae_bacterium.g__uncultured_Anaerolineaceae_bacterium.s__uncultured_Anaerolineaceae_bacterium	2.72753			-
k__Bacteria.p__Firmicutes.c__Bacilli	5.69392	DZ	5.26901	0.000146343225092
k__Bacteria.p__Cyanobacteria.c__Cyanobacteriia.o__Phormidesmiales.f__unclassified_Phormidesmiales.g__unclassified_Phormidesmiales.s__unclassified_Phormidesmiales	2.72922			-
k__Bacteria.p__Firmicutes.c__Bacilli.o__Bacillales.f__Bacillaceae.g__Bacillus.s__Limosilactobacillus_vaginalis	3.12397			0.00303879250605
k__Bacteria.p__Proteobacteria.c__Gammaproteobacteria.o__Pseudomonadales.f__Halieaceae.g__Pseudohaliea	2.78297			-
k__Bacteria.p__Proteobacteria.c__Alphaproteobacteria.o__Rhizobiales.f__Rhizobiaceae.g__Allorhizobium_Neorhizobium_Pararhizobium_Rhizobium	3.23876			-
k__Bacteria.p__Bacteroidota.c__Kapabacteria.o__Kapabacteriales.f__unclassified_Kapabacteriales.g__unclassified_Kapabacteriales.s__unclassified_Kapabacteriales	2.75337			-
k__Bacteria.p__Acidobacteriota.c__Acidobacteriae.o__Subgroup_2.f__uncultured_Acidobacteria_bacterium.g__uncultured_Acidobacteria_bacterium.s__uncultured_Acidobacteria_bacterium	2.31636			-
k__Bacteria.p__Bacteroidota.c__Bacteroidia.o__Cytophagales.f__Cyclobacteriaceae.g__Marivirga.s__unclassified_Marivirga	2.98465			-
k__Bacteria.p__Proteobacteria.c__Gammaproteobacteria.o__CCD24	2.08159			-
k__Bacteria.p__Bacteroidota.c__Bacteroidia.o__Flavobacteriales.f__Flavobacteriaceae.g__Marixanthomonas.s__unclassified_Marixanthomonas	2.90318			0.00473489982757
k__Bacteria.p__Firmicutes.c__Bacilli.o__Bacillales.f__Planococcaceae.g__Solibacillus.s__unclassified_Solibacillus	4.21474			-
k__Bacteria.p__Firmicutes.c__Clostridia.o__Clostridia_UCG_014.f__unclassified_Clostridia_UCG_014.g__unclassified_Clostridia_UCG_014.s__unclassified_Clostridia_UCG_014	3.89399			0.000218368250586
k__Bacteria.p__Verrucomicrobiota.c__Verrucomicrobiae.o__Pedosphaerales.f__Pedosphaeraceae.g__unclassified_Pedosphaeraceae	3.26536			-
k__Bacteria.p__Bacteroidota.c__Bacteroidia.o__Chitinophagales.f__Chitinophagaceae.g__Ferruginibacter	2.11625			-
k__Archaea.p__Halobacterota.c__Halobacteria.o__Halobacterales.f__unclassified_Halobacterales.g__unclassified_Halobacterales	3.21533			1.69766698951e-06
k__Bacteria.p__Firmicutes.c__Clostridia.o__Lachnospirales.f__Lachnospiraceae.g__Tuzzerella	2.91436			-
k__Bacteria.p__Methylomirabilota	2.99545			-
k__Bacteria.p__Firmicutes.c__Clostridia.o__Oscillospirales.f__Butyricicoccaceae	3.86503			-
k__Bacteria.p__Dependentiae.c__Babeliae.o__Babeliales.f__unclassified_Babeliales.g__unclassified_Babeliales.s__unclassified_Babeliales	2.38592			0.00514823943091
k__Bacteria.p__Cyanobacteria.c__Cyanobacteriia.o__unclassified_Cyanobacteriia.f__unclassified_Cyanobacteriia	3.86716			8.42478945081e-06
k__Bacteria.p__Proteobacteria.c__Gammaproteobacteria.o__Pseudomonadales.f__Halieaceae	3.64554			-
k__Bacteria.p__Firmicutes.c__Clostridia.o__Peptostreptococcales_Tissierellales.f__Alkaliphilus.g__unclassified_Alkaliphilus.s__unclassified_Alkaliphilus	2.48003			-
k__Bacteria.p__Actinobacteriota.c__Acidimicrobiia.o__Microtrichales.f__Microtrichaceae.g__unclassified_Microtrichaceae.s__uncultured_Acidimicrobiales_bacterium	2.34154			0.00473489982757
k__Archaea.p__Crenarchaeota.c__Bathyarchaeia.o__uncultured_archaeon	2.38224			-
k__Bacteria.p__Actinobacteriota.c__Actinobacteria.o__Micrococcales.f__Micrococcaceae.g__Rothia	2.99205			-
k__Bacteria.p__Actinobacteriota.c__Actinobacteria.o__Streptomycetales	3.49522			-
k__Bacteria.p__Actinobacteriota.c__Acidimicrobiia.o__Microtrichales.f__Iamiaceae	2.43653			-
k__Bacteria.p__Firmicutes.c__Negativicutes.o__Veillonellales_Selenomonadales.f__Veillonellaceae.g__Veillonella	2.22693			-
k__Bacteria.p__Thermotogota	3.45432			2.78413176287e-06
k__Bacteria.p__Cyanobacteria.c__Cyanobacteriia.o__Leptolyngbyales	3.1564			0.00163982330709
k__Bacteria.p__Bacteroidota.c__Bacteroidia.o__Flavobacteriales.f__Cryomorphaceae.g__Owenweeksia	2.30857			-
k__Bacteria.p__Verrucomicrobiota.c__Verrucomicrobiae.o__Chthoniobacterales.f__Chthoniobacteraceae.g__Chthoniobacter.s__unclassified_Chthoniobacter	2.90499			-
k__Bacteria.p__Campylobacterota.c__Campylobacteria	3.68963			-
k__Bacteria.p__Proteobacteria.c__Alphaproteobacteria.o__Sphingomonadales.f__Sphingomonadaceae.g__Altererythrobacter.s__Altererythrobacter_ishigakiensis	2.9845			0.000846268562606
k__Bacteria.p__Cyanobacteria.c__Cyanobacteriia.o__Synechococcales.f__Cyanobiaceae.g__Prochlorococcus_MIT9313	3.00274			-
k__Bacteria.p__Proteobacteria.c__Gammaproteobacteria.o__Pseudomonadales.f__Halomonadaceae.g__Salinicola	4.00159			-
k__Bacteria.p__Firmicutes.c__Clostridia.o__Monoglobales.f__Monoglobaceae.g__Monoglobus.s__unclassified_Monoglobus	3.06055			9.69372912067e-05
k__Bacteria.p__Bacteroidota.c__Bacteroidia.o__Chitinophagales.f__Chitinophagaceae.g__Edaphobaculum.s__unclassified_Edaphobaculum	2.64362			0.0117084452046
k__Bacteria.p__Proteobacteria.c__Gammaproteobacteria	5.47457	XY	5.07347	0.00112955366031
k__Bacteria.p__Firmicutes.c__Bacilli.o__Lactobacillales.f__Carnobacteriaceae	2.39363			-
k__Bacteria.p__Bacteroidota.c__Bacteroidia.o__Flavobacteriales.f__Weeksellaceae.g__Chryseobacterium	2.5512			0.000692646555625
k__Archaea.p__Halobacterota.c__Halobacteria.o__Halobacterales.f__Halobacteriaceae.g__Halodesulfurarchaeum	2.79085			0.00473489982757
k__Bacteria.p__Desulfobacterota.c__Desulfovibrionia.o__Desulfovibrionales.f__Desulfovibrionaceae.g__Desulfovibrio	4.16093			1.19191575893e-05
k__Bacteria.p__Acidobacteriota.c__Blastocatellia.o__Blastocatellales.f__Blastocatellaceae.g__Blastocatella.s__unclassified_Blastocatella	2.85549			0.000687132399652
k__Bacteria.p__Bacteroidota.c__Bacteroidia.o__Bacteroidales.f__Prevotellaceae.g__unclassified_Prevotellaceae.s__unclassified_Prevotellaceae	3.59952			7.97969765079e-05
k__Bacteria.p__Acidobacteriota.c__Acidobacteriae.o__Bryobacterales.f__Bryobacteraceae.g__Bryobacter	3.10559			-
k__Bacteria.p__Desulfobacterota.c__Desulfuromonadia.o__Bradymonadales.f__delta_proteobacterium_GMD14H09.g__unclassified_delta_proteobacterium_GMD14H09	2.40787			-
k__Bacteria.p__Firmicutes.c__Clostridia.o__Peptostreptococcales_Tissierellales.f__Peptostreptococcaceae.g__Romboutsia.s__unclassified_Romboutsia	3.20919			-
k__Bacteria.p__Proteobacteria.c__Gammaproteobacteria.o__Burkholderiales.f__Oxalobacteraceae.g__unclassified_Oxalobacteraceae.s__unclassified_Oxalobacteraceae	2.87635			0.00358833716746
k__Bacteria.p__Acidobacteriota.c__Blastocatellia.o__DS_100	2.13871			-
k__Bacteria.p__Planctomycetota.c__Planctomycetes.o__Pirellulales.f__Pirellulaceae.g__Roseimaritima.s__unclassified_Roseimaritima	2.52898			-
k__Bacteria.p__Proteobacteria.c__Gammaproteobacteria.o__Xanthomonadales.f__Xanthomonadaceae.g__Arenimonas	2.66837			-
k__Bacteria.p__Proteobacteria.c__Alphaproteobacteria.o__Sphingomonadales.f__Sphingomonadaceae.g__Erythrobacter.s__unclassified_Erythrobacter	3.9335			0.000862709387584
k__Archaea.p__Crenarchaeota.c__Bathyarchaeia.o__uncultured_archaeon.f__uncultured_archaeon.g__uncultured_archaeon	2.38224			-
k__Bacteria.p__Acidobacteriota.c__Blastocatellia.o__Pyrinomonadales	3.13408			-
k__Bacteria.p__Desulfobacterota.c__Desulfovibrionia.o__Desulfovibrionales.f__Desulfovibrionaceae.g__Desulfovibrio.s__unclassified_Desulfovibrio	3.9229			1.1788201869e-05
k__Bacteria.p__Proteobacteria.c__Alphaproteobacteria.o__Rhodobacterales	4.79181	XY	4.47744	0.000392202980965
k__Bacteria.p__Proteobacteria.c__Gammaproteobacteria.o__Enterobacterales.f__Colwelliaceae	3.0703			0.0179149843766
k__Bacteria.p__Actinobacteriota.c__Actinobacteria.o__Propionibacteriales.f__Propionibacteriaceae.g__unclassified_Propionibacteriaceae.s__Gram_positive_bacterium_SOGA22	2.93879			-
k__Bacteria.p__Proteobacteria.c__Alphaproteobacteria.o__Rhodobacterales.f__Rhodobacteraceae.g__Yangia	2.72511			-
k__Bacteria.p__Chloroflexi.c__unclassified_Chloroflexi.o__unclassified_Chloroflexi.f__unclassified_Chloroflexi.g__unclassified_Chloroflexi.s__unclassified_Chloroflexi	3.31845			-
k__Bacteria.p__Acidobacteriota.c__Vicinamibacteria	3.65647			-
k__Bacteria.p__Proteobacteria.c__Alphaproteobacteria.o__Caulobacterales	3.58721			0.0149043642475
k__Bacteria.p__Bacteroidota.c__Bacteroidia.o__Flavobacteriales.f__Flavobacteriaceae.g__Muricauda	2.4936			0.00393242703383
k__Bacteria.p__Proteobacteria.c__Alphaproteobacteria.o__Rhodobacterales.f__Rhodobacteraceae.g__Actibacterium	3.31141			0.00383281726655
k__Bacteria.p__Actinobacteriota.c__Actinobacteria.o__Micrococcales.f__Micrococcaceae	3.63683			-
k__Bacteria.p__Fibrobacterota	3.17926			-
k__Bacteria.p__Verrucomicrobiota.c__Kiritimatiellae.o__WCHB1_41.f__unclassified_WCHB1_41	3.23932			8.10430977002e-05
k__Bacteria.p__Firmicutes.c__Bacilli.o__Bacillales.f__Bacillaceae.g__Halolactibacillus	2.42069			-
k__Bacteria.p__Bdellovibrionota	3.70674			0.00153010281225
k__Bacteria.p__Bacteroidota.c__Bacteroidia.o__Bacteroidales.f__Tannerellaceae.g__Parabacteroides.s__uncultured_Bacteroidales_bacterium	2.28048			-
k__Bacteria.p__Planctomycetota.c__Planctomycetes.o__Gemmatales.f__Gemmataceae.g__unclassified_Gemmataceae.s__uncultured_prokaryote	2.32734			-
k__Bacteria.p__Proteobacteria.c__Alphaproteobacteria.o__Acetobacterales.f__Acetobacteraceae.g__Acetobacter	2.27136			-
k__Bacteria.p__Actinobacteriota.c__Actinobacteria.o__Propionibacteriales.f__Nocardioidaceae.g__unclassified_Nocardioidaceae	2.63164			-
k__Bacteria.p__Bacteroidota.c__Bacteroidia.o__Bacteroidales.f__Bacteroidaceae.g__Bacteroides.s__Bacteroides_coprocola	2.07351			-
k__Bacteria.p__Bacteroidota.c__Bacteroidia.o__Flavobacteriales.f__Weeksellaceae.g__Apibacter.s__unclassified_Apibacter	2.88919			0.00473489982757
k__Bacteria.p__Cyanobacteria.c__Cyanobacteriia.o__Synechococcales.f__Cyanobiaceae.g__unclassified_Cyanobiaceae.s__unclassified_Cyanobiaceae	3.49411			0.0473249468915
k__Bacteria.p__Planctomycetota.c__Planctomycetes.o__unclassified_Planctomycetes	2.22405			-
k__Bacteria.p__Myxococcota.c__Polyangia.o__Polyangiales.f__BIrii41.g__unclassified_BIrii41.s__unclassified_BIrii41	2.42296			-
k__Bacteria.p__Cyanobacteria.c__Cyanobacteriia.o__Cyanobacteriales.f__Xenococcaceae.g__Pleurocapsa_PCC_7319	3.30689			-
k__Bacteria.p__Proteobacteria.c__Alphaproteobacteria.o__Caulobacterales.f__Caulobacteraceae.g__Asticcacaulis.s__unclassified_Asticcacaulis	2.62636			-
k__Bacteria.p__Firmicutes.c__Bacilli.o__Erysipelotrichales.f__Erysipelotrichaceae.g__Faecalicoccus	2.71647			2.84873758449e-07
k__Bacteria.p__Proteobacteria.c__Alphaproteobacteria.o__Rickettsiales	2.47021			-
k__Bacteria.p__Proteobacteria.c__unclassified_Proteobacteria.o__unclassified_Proteobacteria	2.56666			-
k__Archaea.p__Halobacterota.c__Halobacteria.o__Halobacterales.f__Haloferacaceae	3.88108			5.52098021711e-05
k__Bacteria.p__Bacteroidota.c__Bacteroidia.o__Bacteroidales.f__Prevotellaceae.g__Prevotella_9	4.09542			-
k__Bacteria.p__Actinobacteriota.c__Actinobacteria.o__Pseudonocardiales.f__Pseudonocardiaceae.g__Saccharothrix.s__unclassified_Saccharothrix	2.5533			0.000198969693526
k__Bacteria.p__Cyanobacteria.c__Cyanobacteriia.o__Thermosynechococcales.f__Thermosynechococcaceae	2.99988			-
k__Bacteria.p__Firmicutes.c__Clostridia.o__Oscillospirales.f__Ruminococcaceae.g__Faecalibacterium	4.20133			0.000303481145346
k__Bacteria.p__Firmicutes.c__Bacilli.o__Erysipelotrichales.f__Erysipelatoclostridiaceae.g__Erysipelotrichaceae_UCG_003.s__unclassified_Erysipelotrichaceae_UCG_003	2.2729			0.00809822018903
k__Bacteria.p__Halanaerobiaeota.c__Halanaerobiia.o__Halanaerobiales.f__Halobacteroidaceae.g__Orenia.s__Orenia_marismortui	2.5686			0.00473489982757
k__Bacteria.p__Bacteroidota.c__Bacteroidia.o__Bacteroidales.f__Rikenellaceae.g__unclassified_Rikenellaceae	3.26933			1.82069107718e-06
k__Bacteria.p__Chloroflexi.c__Anaerolineae.o__SJA_15.f__uncultured_soil_bacterium.g__uncultured_soil_bacterium.s__uncultured_soil_bacterium	3.33721			0.0451751208026
k__Bacteria.p__Bacteroidota.c__Rhodothermia.o__Rhodothermales.f__Rhodothermaceae.g__unclassified_Rhodothermaceae	3.48964			-
k__Bacteria.p__Firmicutes.c__Clostridia.o__Peptostreptococcales_Tissierellales.f__Anaerovoracaceae.g__unclassified_Anaerovoracaceae	2.36507			-
k__Bacteria.p__Proteobacteria.c__Alphaproteobacteria.o__Caulobacterales.f__Hyphomonadaceae.g__SWB02	2.15134			-
k__Bacteria.p__Chloroflexi.c__Chloroflexia.o__Thermomicrobiales.f__AKYG1722.g__uncultured_sludge_bacterium	2.46832			-
k__Bacteria.p__Firmicutes.c__Clostridia.o__Christensenellales.f__Christensenellaceae.g__Christensenellaceae_R_7_group	3.39975			1.69548318945e-05
k__Bacteria.p__Cyanobacteria.c__Cyanobacteriia.o__Synechococcales.f__Cyanobiaceae.g__unclassified_Cyanobiaceae	3.49411			0.0473249468915
k__Bacteria.p__Actinobacteriota.c__Actinobacteria.o__Micrococcales.f__Intrasporangiaceae.g__Ornithinimicrobium	2.7176			-
k__Bacteria.p__Gemmatimonadota.c__unclassified_Gemmatimonadota.o__unclassified_Gemmatimonadota.f__unclassified_Gemmatimonadota	3.01411			-
k__Bacteria.p__Actinobacteriota.c__Acidimicrobiia.o__Microtrichales.f__Ilumatobacteraceae.g__Ilumatobacter	3.79783			-
k__Bacteria.p__Proteobacteria.c__Gammaproteobacteria.o__Enterobacterales.f__Alteromonadaceae.g__Salinimonas.s__uncultured_marine_bacterium	2.89607			0.0236588673453
k__Bacteria.p__Bacteroidota.c__Bacteroidia.o__Chitinophagales.f__Saprospiraceae.g__Phaeodactylibacter.s__uncultured_Bacteroidetes_bacterium	3.1365			0.0236588673453
k__Bacteria.p__Bacteroidota.c__Bacteroidia.o__Bacteroidales.f__Muribaculaceae.g__Muribaculum	2.63705			0.0130512443969
k__Bacteria.p__Proteobacteria.c__Gammaproteobacteria.o__Enterobacterales.f__Succinivibrionaceae.g__Anaerobiospirillum	3.17044			1.91682411881e-07
k__Bacteria.p__Actinobacteriota.c__Actinobacteria.o__Pseudonocardiales.f__Pseudonocardiaceae	2.77988			-
k__Bacteria.p__Firmicutes.c__Clostridia.o__Oscillospirales.f__Oscillospiraceae.g__NK4A214_group	2.8672			-
k__Bacteria.p__Bacteroidota.c__Bacteroidia.o__Bacteroidales.f__Prevotellaceae.g__Alloprevotella.s__uncultured_Bacteroidales_bacterium	3.34526			-
k__Bacteria.p__Bacteroidota.c__Bacteroidia.o__Bacteroidales.f__Marinifilaceae.g__Odoribacter.s__unclassified_Odoribacter	3.32113			0.000391158005291
k__Bacteria.p__Acidobacteriota.c__Vicinamibacteria.o__Subgroup_17.f__unclassified_Subgroup_17.g__unclassified_Subgroup_17.s__unclassified_Subgroup_17	2.59791			-
k__Bacteria.p__Cyanobacteria.c__Cyanobacteriia.o__Cyanobacteriales.f__Xenococcaceae.g__Chroococcidiopsis_PCC_6712.s__unclassified_Chroococcidiopsis_PCC_6712	2.59808			0.000846268562606
k__Bacteria.p__Proteobacteria.c__Gammaproteobacteria.o__Burkholderiales.f__Sutterellaceae.g__Sutterella.s__unclassified_Sutterella	3.03222			2.4785152576e-06
k__Bacteria.p__Cyanobacteria.c__Cyanobacteriia.o__Cyanobacteriales.f__Cyanobacteriaceae.g__Geminobacterium.s__uncultured_cyanobacterium	2.1327			-
k__Bacteria.p__Dadabacteria.c__Dadabacteriia.o__Dadabacteriales.f__uncultured_candidate_division_SBR1093_bacterium.g__uncultured_candidate_division_SBR1093_bacterium	2.67837			-
k__Bacteria.p__Desulfobacterota.c__Desulfuromonadia.o__Bradymonadales.f__Bradymonadaceae	3.769			0.00654210683298
k__Bacteria.p__Proteobacteria.c__Gammaproteobacteria.o__Halothiobacillales.f__Thioalkalibacteraceae	2.8065			0.0236588673453
k__Bacteria.p__Bacteroidota.c__Bacteroidia.o__Bacteroidales.f__Bacteroidaceae.g__Bacteroides.s__Bacteroides_luti	3.44305			2.88746724811e-08
k__Bacteria.p__Chloroflexi.c__Chloroflexia.o__Thermomicrobiales.f__JG30_KF_CM45.g__unclassified_JG30_KF_CM45	2.56918			-
k__Bacteria.p__Synergistota.c__Synergistia	3.5146			1.42260577969e-05
k__Bacteria.p__Firmicutes.c__Negativicutes.o__Veillonellales_Selenomonadales.f__Veillonellaceae.g__Megasphaera	4.0227			-
k__Bacteria.p__Bacteroidota.c__Bacteroidia.o__Flavobacteriales.f__Flavobacteriaceae.g__Salegentibacter	2.65976			-
k__Bacteria.p__Firmicutes.c__Bacilli.o__Lactobacillales.f__Lactobacillaceae	5.11541	DZ	4.80552	1.81548169827e-06
k__Bacteria.p__Firmicutes.c__Bacilli.o__RF39.f__unclassified_RF39	2.41224			0.000219060763138
k__Bacteria.p__Myxococcota.c__Myxococcia.o__Myxococcales.f__Myxococcaceae.g__P3OB_42	3.27692			-
k__Bacteria.p__Elusimicrobiota.c__Elusimicrobia.o__Elusimicrobiales	3.41555			8.95819279084e-08
k__Bacteria.p__Acidobacteriota.c__Acidobacteriae.o__Acidobacteriales.f__Acidobacteriaceae__Subgroup_1	2.25681			-
k__Bacteria.p__Bacteroidota.c__Bacteroidia.o__Cytophagales.f__MWH_CFBk5.g__uncultured_compost_bacterium.s__uncultured_compost_bacterium	2.61435			-
k__Bacteria.p__Bacteroidota.c__Rhodothermia.o__Rhodothermales.f__Rhodothermaceae.g__Rubrivirga	3.21421			-
k__Archaea.p__Halobacterota.c__Halobacteria.o__Halobacterales.f__Halomicrobiaceae	3.94928			4.99728726432e-06
k__Bacteria.p__Proteobacteria.c__Alphaproteobacteria.o__Rhizobiales.f__Xanthobacteraceae	3.4504			-
k__Bacteria.p__Bacteroidota.c__Bacteroidia.o__Chitinophagales.f__Chitinophagaceae.g__unclassified_Chitinophagaceae.s__unclassified_Chitinophagaceae	2.97289			-
k__Bacteria.p__Firmicutes.c__Bacilli.o__RF39.f__uncultured_rumen_bacterium.g__uncultured_rumen_bacterium.s__uncultured_rumen_bacterium	2.7098			0.000250924931939
k__Bacteria.p__Gemmatimonadota.c__unclassified_Gemmatimonadota.o__unclassified_Gemmatimonadota	3.01411			-
k__Bacteria.p__Proteobacteria.c__Alphaproteobacteria.o__Tistrellales.f__Geminicoccaceae	3.14056			0.0101422662117
k__Bacteria.p__Chloroflexi.c__Dehalococcoidia.o__SAR202_clade	3.02281			-
k__Bacteria.p__Bacteroidota.c__Bacteroidia.o__Bacteroidales.f__Bacteroidaceae.g__Bacteroides.s__Bacteroides_sp__Marseille_P3166	3.19482			3.04341274827e-06
k__Bacteria.p__Bacteroidota.c__Rhodothermia.o__Rhodothermales.f__Rhodothermaceae	4.25653			-
k__Bacteria.p__Proteobacteria.c__Gammaproteobacteria.o__Nitrosococcales.f__Methylophagaceae.g__Methylophaga.s__unclassified_Methylophaga	3.01238			-
k__Archaea.p__Halobacterota.c__Halobacteria.o__Halobacterales.f__Halomicrobiaceae.g__unclassified_Halomicrobiaceae.s__unclassified_Halomicrobiaceae	3.20666			4.27900736431e-05
k__Bacteria.p__Firmicutes.c__Clostridia.o__Peptococcales.f__Peptococcaceae.g__Peptococcus.s__unclassified_Peptococcus	3.31288			8.05687228231e-06
k__Bacteria.p__Actinobacteriota.c__Actinobacteria.o__Pseudonocardiales.f__Pseudonocardiaceae.g__Saccharomonospora.s__Saccharomonospora_viridis	2.44237			-
k__Bacteria.p__Firmicutes.c__Bacilli.o__Erysipelotrichales.f__unclassified_Erysipelotrichales.g__unclassified_Erysipelotrichales.s__unclassified_Erysipelotrichales	2.98835			1.91682411881e-07
k__Bacteria.p__Firmicutes.c__Clostridia.o__Peptostreptococcales_Tissierellales.f__Gottschalkia.g__unclassified_Gottschalkia.s__unclassified_Gottschalkia	4.5358			-
k__Bacteria.p__Bacteroidota.c__Rhodothermia.o__Rhodothermales.f__Rhodothermaceae.g__Salinibacter.s__uncultured_Bacteroidetes_bacterium	3.44552			0.00473489982757
k__Archaea.p__Crenarchaeota.c__Nitrososphaeria.o__Nitrososphaerales.f__Nitrososphaeraceae.g__unclassified_Nitrososphaeraceae.s__unclassified_Nitrososphaeraceae	3.52797			0.000388223700683
k__Bacteria.p__Proteobacteria.c__Gammaproteobacteria.o__Pseudomonadales.f__Spongiibacteraceae.g__BD1_7_clade	2.08716			-
k__Bacteria.p__Bacteroidota.c__Bacteroidia.o__Bacteroidales.f__SB_5	3.03588			0.00473489982757
k__Bacteria.p__Actinobacteriota.c__unclassified_Actinobacteriota.o__unclassified_Actinobacteriota	2.66876			-
k__Bacteria.p__Proteobacteria.c__Gammaproteobacteria.o__Legionellales.f__Legionellaceae	2.79154			-
k__Bacteria.p__Chloroflexi.c__Dehalococcoidia.o__SAR202_clade.f__unclassified_SAR202_clade.g__unclassified_SAR202_clade.s__unclassified_SAR202_clade	2.97091			-
k__Bacteria.p__unclassified_Bacteria	4.83911	DF	4.53435	0.000386228311884
k__Bacteria.p__Proteobacteria.c__Alphaproteobacteria.o__Rhizobiales.f__Beijerinckiaceae.g__Bosea	3.14094			1.06949507828e-06
k__Bacteria.p__Proteobacteria.c__Gammaproteobacteria.o__Enterobacterales.f__Erwiniaceae	3.5704			-
k__Bacteria.p__Campylobacterota.c__Campylobacteria.o__Campylobacterales.f__Sulfurospirillaceae.g__Sulfurospirillum.s__unclassified_Sulfurospirillum	2.29995			-
k__Bacteria.p__Firmicutes.c__Clostridia.o__Oscillospirales.f__Ruminococcaceae.g__unclassified_Ruminococcaceae.s__uncultured_Ruminococcaceae_bacterium	3.42125			-
k__Bacteria.p__Proteobacteria.c__Gammaproteobacteria.o__Burkholderiales.f__TRA3_20.g__unclassified_TRA3_20	2.09021			-
k__Bacteria.p__Thermotogota.c__Thermotogae.o__Petrotogales.f__Petrotogaceae.g__Defluviitoga	3.45432			2.78413176287e-06
k__Bacteria.p__Proteobacteria.c__Gammaproteobacteria.o__Diplorickettsiales.f__Diplorickettsiaceae.g__unclassified_Diplorickettsiaceae	2.37791			-
k__Bacteria.p__Proteobacteria.c__Alphaproteobacteria.o__Azospirillales.f__unclassified_Azospirillales.g__unclassified_Azospirillales	2.13502			-
k__Bacteria.p__Cyanobacteria.c__Cyanobacteriia.o__Leptolyngbyales.f__Leptolyngbyaceae.g__Leptolyngbya_sp__ThrPSB25	2.47023			0.0236588673453
k__Bacteria.p__Desulfobacterota.c__unclassified_Desulfobacterota.o__unclassified_Desulfobacterota.f__unclassified_Desulfobacterota.g__unclassified_Desulfobacterota	2.15685			-
k__Bacteria.p__Firmicutes.c__Clostridia.o__Oscillospirales.f__Ruminococcaceae.g__Fournierella	3.12631			4.65139644378e-06
k__Bacteria.p__Bacteroidota.c__Bacteroidia.o__Bacteroidales.f__Tannerellaceae.g__unclassified_Tannerellaceae.s__unclassified_Tannerellaceae	2.82548			2.87405523366e-06
k__Bacteria.p__Proteobacteria.c__Gammaproteobacteria.o__Burkholderiales.f__Rhodocyclaceae.g__Methyloversatilis	2.82473			2.0812064358e-06
k__Bacteria.p__Patescibacteria.c__Saccharimonadia.o__Saccharimonadales.f__Candidatus_Saccharibacteria_bacterium_UB2523.g__unclassified_Candidatus_Saccharibacteria_bacterium_UB2523	2.57413			2.18436346119e-06
k__Bacteria.p__Proteobacteria.c__Gammaproteobacteria.o__Pseudomonadales.f__Oleiphilaceae.g__Oleiphilus	2.4045			0.0236588673453
k__Bacteria.p__Spirochaetota.c__Spirochaetia.o__Spirochaetales.f__Spirochaetaceae.g__Sphaerochaeta.s__unclassified_Sphaerochaeta	2.31852			1.11879549455e-05
k__Bacteria.p__Bacteroidota.c__Bacteroidia.o__Bacteroidales.f__Prevotellaceae	4.39823			-
k__Bacteria.p__Firmicutes.c__Bacilli.o__unclassified_Bacilli.f__unclassified_Bacilli.g__unclassified_Bacilli	3.0053			-
k__Bacteria.p__Firmicutes.c__Clostridia.o__Clostridia_vadinBB60_group.f__uncultured_prokaryote.g__uncultured_prokaryote	2.94068			9.73692770474e-07
k__Bacteria.p__Bacteroidota.c__Bacteroidia.o__Cytophagales.f__Cyclobacteriaceae.g__Flammeovirgaceae_bacterium_GY_1	2.55292			-
k__Bacteria.p__Gemmatimonadota.c__Gemmatimonadetes.o__Gemmatimonadales.f__Gemmatimonadaceae.g__unclassified_Gemmatimonadaceae	3.48075			-
k__Bacteria.p__Proteobacteria.c__Gammaproteobacteria.o__Pseudomonadales.f__Nitrincolaceae.g__Marinobacterium.s__unclassified_Marinobacterium	2.8374			-
k__Bacteria.p__Patescibacteria.c__Saccharimonadia.o__Saccharimonadales.f__uncultured_Candidatus_Saccharibacteria_bacterium	2.99859			-
k__Bacteria.p__Chloroflexi.c__Chloroflexia.o__Thermomicrobiales.f__AKYG1722	2.88352			-
k__Bacteria.p__Actinobacteriota.c__Acidimicrobiia.o__Microtrichales.f__Ilumatobacteraceae	3.81798			-
k__Bacteria.p__Proteobacteria.c__Gammaproteobacteria.o__unclassified_Gammaproteobacteria.f__uncultured_gamma_proteobacterium.g__unclassified_Gammaproteobacteria	2.16543			-
k__Bacteria.p__Bacteroidota.c__Bacteroidia.o__Flavobacteriales.f__Cryomorphaceae.g__Cryomorpha	2.62569			-
k__Bacteria.p__Bacteroidota.c__Bacteroidia.o__Bacteroidales.f__Bacteroidaceae.g__Bacteroides.s__uncultured_Bacteroidales_bacterium	3.74739			8.09310527771e-07
k__Archaea.p__Crenarchaeota.c__Nitrososphaeria.o__Nitrosopumilales.f__Nitrosopumilaceae.g__unclassified_Nitrosopumilaceae.s__unclassified_Nitrosopumilaceae	2.23995			-
k__Bacteria.p__Firmicutes.c__Bacilli.o__Lactobacillales.f__Lactobacillaceae.g__Lactobacillus.s__Lactobacillus_intestinalis	2.36651			-
k__Bacteria.p__Verrucomicrobiota.c__Verrucomicrobiae.o__Verrucomicrobiales.f__Verrucomicrobiaceae.g__unclassified_Verrucomicrobiaceae	2.41937			-
k__Bacteria.p__Bacteroidota.c__Bacteroidia.o__Chitinophagales.f__Chitinophagaceae.g__Terrimonas	3.15148			-
k__Bacteria.p__unclassified_Bacteria.c__unclassified_Bacteria	4.83911	DF	4.53435	0.000386228311884
k__Bacteria.p__Halanaerobiaeota.c__Halanaerobiia.o__Halanaerobiales.f__Halanaerobiaceae.g__Halanaerobium.s__Halanaerobium_bacterium_YC_ZSS_LKJ55	2.45718			-
k__Bacteria.p__Bacteroidota.c__Bacteroidia.o__Sphingobacteriales.f__Sphingobacteriaceae.g__Parapedobacter.s__unclassified_Parapedobacter	3.09803			-
k__Bacteria.p__Bacteroidota.c__Bacteroidia.o__Bacteroidales.f__Paludibacteraceae.g__unclassified_Paludibacteraceae	3.42565			7.4170680199e-07
k__Bacteria.p__Proteobacteria.c__Gammaproteobacteria.o__Ectothiorhodospirales.f__Thioalkalispiraceae.g__Thioalkalispira_Sulfurivermis	2.35143			0.0236588673453
k__Archaea.p__Halobacterota.c__Halobacteria.o__Halobacterales.f__Haloferacaceae.g__Halovenus.s__Halobacteriaceae_archaeon_SHR40	2.45302			0.0236588673453
k__Bacteria.p__Bacteroidota.c__Bacteroidia.o__Flavobacteriales.f__Weeksellaceae.g__Chryseobacterium.s__unclassified_Chryseobacterium	2.5512			0.000692646555625
k__Bacteria.p__Proteobacteria.c__Gammaproteobacteria.o__Xanthomonadales.f__Rhodanobacteraceae.g__unclassified_Rhodanobacteraceae.s__unclassified_Rhodanobacteraceae	2.29267			-
k__Bacteria.p__Actinobacteriota.c__Actinobacteria.o__Pseudonocardiales.f__Pseudonocardiaceae.g__unclassified_Pseudonocardiaceae.s__unclassified_Pseudonocardiaceae	1.95119			-
k__Bacteria.p__Firmicutes.c__Negativicutes.o__Acidaminococcales.f__Acidaminococcaceae.g__unclassified_Acidaminococcaceae	2.11285			0.0278941
k__Bacteria.p__Actinobacteriota.c__Actinobacteria.o__Micrococcales.f__Bogoriellaceae.g__Georgenia	3.24573			-
k__Bacteria.p__Bacteroidota.c__Bacteroidia.o__Bacteroidales.f__Bacteroidaceae.g__Bacteroides.s__Bacteroides_caecicola	3.29664			1.11666839786e-06
k__Bacteria.p__Firmicutes.c__Clostridia.o__Oscillospirales.f__Oscillospiraceae.g__Oscillibacter.s__unclassified_Oscillibacter	2.83945			0.0212204841583
k__Bacteria.p__Bacteroidota.c__Rhodothermia.o__Balneolales.f__Balneolaceae.g__Aliifodinibius.s__unclassified_Aliifodinibius	2.83442			0.0179149843766
k__Bacteria.p__Proteobacteria.c__Gammaproteobacteria.o__Burkholderiales.f__Nitrosomonadaceae.g__Ellin6067	2.51688			-
k__Bacteria.p__Actinobacteriota.c__Actinobacteria.o__Streptosporangiales.f__Thermomonosporaceae	3.27291			-
k__Bacteria.p__Cyanobacteria.c__Cyanobacteriia.o__Cyanobacteriales.f__Geitlerinemaceae.g__unclassified_Geitlerinemaceae.s__unclassified_Geitlerinemaceae	2.55653			0.00473489982757
k__Bacteria.p__Firmicutes.c__Negativicutes.o__Acidaminococcales.f__Acidaminococcaceae.g__Phascolarctobacterium.s__uncultured_Firmicutes_bacterium	3.97398			4.82957791465e-07
k__Bacteria.p__Bacteroidota.c__Bacteroidia.o__Cytophagales.f__Hymenobacteraceae.g__Hymenobacter	2.5438			-
k__Bacteria.p__Actinobacteriota.c__Actinobacteria.o__Frankiales.f__Acidothermaceae.g__Acidothermus.s__unclassified_Acidothermus	2.0207			-
k__Bacteria.p__Actinobacteriota.c__Actinobacteria.o__Bifidobacteriales	4.10649			-
k__Bacteria.p__Bdellovibrionota.c__Oligoflexia.o__0319_6G20	2.17188			0.0108004478342
k__Bacteria.p__Planctomycetota.c__Planctomycetes.o__Pirellulales.f__Pirellulaceae.g__unclassified_Pirellulaceae.s__uncultured_planctomycete	3.04435			0.000545867453059
k__Bacteria.p__Proteobacteria.c__Alphaproteobacteria.o__Rhizobiales.f__Beijerinckiaceae.g__Microvirga	2.42878			-
k__Bacteria.p__Bacteroidota.c__Bacteroidia.o__Bacteroidales.f__Prevotellaceae.g__Prevotella.s__unclassified_Prevotella	2.81121			-
k__Bacteria.p__Thermotogota.c__Thermotogae.o__Petrotogales	3.45432			2.78413176287e-06
k__Bacteria.p__Acidobacteriota.c__Vicinamibacteria.o__Vicinamibacterales	3.61675			-
k__Bacteria.p__Acidobacteriota.c__Vicinamibacteria.o__Vicinamibacterales.f__unclassified_Vicinamibacterales.g__unclassified_Vicinamibacterales	3.51915			-
k__Bacteria.p__Verrucomicrobiota.c__Verrucomicrobiae.o__Opitutales.f__Opitutaceae	2.18284			-
k__Bacteria.p__Bacteroidota.c__Bacteroidia.o__Bacteroidales.f__Bacteroidaceae.g__Bacteroides.s__Bacteroidaceae_bacterium_DJF_B220	2.93497			-
k__Bacteria.p__Firmicutes.c__Negativicutes.o__Veillonellales_Selenomonadales.f__Veillonellaceae.g__Megasphaera.s__Megasphaera_elsdenii	3.14222			-
k__Bacteria.p__Firmicutes.c__unclassified_Firmicutes	3.30448			0.000500742531644
k__Bacteria.p__Firmicutes.c__Clostridia.o__Oscillospirales.f__Ruminococcaceae.g__Anaerotruncus	2.21945			-
k__Bacteria.p__Firmicutes.c__Clostridia.o__Peptostreptococcales_Tissierellales.f__Anaerovoracaceae.g___Eubacterium__brachy_group	2.15729			-
k__Bacteria.p__Desulfobacterota.c__Desulfobacteria.o__Desulfobacterales.f__Desulfosarcinaceae.g__unclassified_Desulfosarcinaceae.s__unclassified_Desulfosarcinaceae	2.926			-
k__Archaea.p__Nanoarchaeota.c__Nanoarchaeia	2.45449			-
k__Bacteria.p__Methylomirabilota.c__Methylomirabilia.o__Rokubacteriales.f__uncultured_Firmicutes_bacterium.g__uncultured_Firmicutes_bacterium.s__uncultured_Firmicutes_bacterium	2.67213			-
k__Archaea.p__Crenarchaeota.c__Nitrososphaeria.o__Nitrososphaerales.f__Nitrososphaeraceae.g__uncultured_euryarchaeote.s__uncultured_euryarchaeote	2.37403			-
k__Bacteria.p__Firmicutes.c__Clostridia.o__Oscillospirales.f___Eubacterium__coprostanoligenes_group.g__unclassified__Eubacterium__coprostanoligenes_group	3.43603			0.0103926853342
k__Bacteria.p__Firmicutes.c__Clostridia.o__Lachnospirales.f__Lachnospiraceae	4.64117	SZ	4.23688	9.69987776347e-05
k__Bacteria.p__Deferribacterota.c__Deferribacteres.o__Deferribacterales.f__Deferribacteraceae.g__Mucispirillum	4.13664			0.000143002429079
k__Bacteria.p__Cyanobacteria.c__Cyanobacteriia.o__Phormidesmiales.f__Nodosilineaceae.g__unclassified_Nodosilineaceae	4.09278			9.42012727058e-05
k__Bacteria.p__Campylobacterota.c__Campylobacteria.o__Campylobacterales	3.68963			-
k__Bacteria.p__Firmicutes.c__Clostridia.o__Lachnospirales.f__Lachnospiraceae.g__Tyzzerella	3.83543			0.0133278397496
k__Bacteria.p__Bacteroidota.c__Rhodothermia.o__Rhodothermales.f__Rhodothermaceae.g__Rubricoccus.s__unclassified_Rubricoccus	2.42452			0.000846268562606
k__Bacteria.p__Chloroflexi.c__Anaerolineae.o__Caldilineales	3.59715			2.92879077136e-05
k__Bacteria.p__Proteobacteria.c__Gammaproteobacteria.o__Burkholderiales.f__Oxalobacteraceae.g__Duganella	2.67186			-
k__Bacteria.p__Gemmatimonadota.c__Gemmatimonadetes.o__Gemmatimonadales	3.56482			-
k__Bacteria.p__Bacteroidota.c__Bacteroidia.o__Sphingobacteriales.f__Sphingobacteriaceae.g__Sphingobacterium.s__Sphingobacterium_thermophilum	2.41396			-
k__Bacteria.p__Proteobacteria.c__Gammaproteobacteria.o__Burkholderiales.f__Nitrosomonadaceae.g__MND1.s__unclassified_MND1	2.73892			-
k__Bacteria.p__Actinobacteriota.c__Actinobacteria.o__Propionibacteriales.f__Nocardioidaceae.g__Nocardioides.s__unclassified_Nocardioides	3.23166			0.00541929897246
k__Bacteria.p__Chloroflexi.c__Anaerolineae.o__Anaerolineales	3.08512			-
k__Bacteria.p__Actinobacteriota.c__Acidimicrobiia.o__unclassified_Acidimicrobiia	2.097			-
k__Bacteria.p__Proteobacteria.c__Gammaproteobacteria.o__Xanthomonadales.f__Rhodanobacteraceae.g__unclassified_Rhodanobacteraceae	2.29267			-
k__Bacteria.p__Bdellovibrionota.c__Oligoflexia.o__0319_6G20.f__unclassified_0319_6G20.g__unclassified_0319_6G20	2.17188			0.0108004478342
k__Bacteria.p__Cyanobacteria.c__Cyanobacteriia.o__Cyanobacteriales.f__Xenococcaceae	3.44259			-
k__Archaea.p__Crenarchaeota.c__Nitrososphaeria.o__Nitrososphaerales	3.55742			0.00029416847496
k__Bacteria.p__Desulfobacterota.c__Desulfuromonadia.o__Bradymonadales.f__delta_proteobacterium_GMD14H09	2.40787			-
k__Bacteria.p__Verrucomicrobiota.c__Kiritimatiellae.o__WCHB1_41.f__uncultured_rumen_bacterium.g__uncultured_rumen_bacterium	2.59272			-
k__Bacteria.p__Firmicutes.c__Clostridia.o__Oscillospirales.f__Oscillospiraceae	4.25264			0.000179314489172
k__Bacteria.p__Bacteroidota.c__Bacteroidia.o__Flavobacteriales.f__NS9_marine_group	2.13061			-
k__Bacteria.p__Patescibacteria.c__Gracilibacteria	2.45127			0.0136775
k__Bacteria.p__Chloroflexi.c__Chloroflexia.o__Chloroflexales.f__Roseiflexaceae	3.09419			-
k__Bacteria.p__Actinobacteriota.c__Actinobacteria.o__Micrococcales.f__unclassified_Micrococcales.g__unclassified_Micrococcales.s__unclassified_Micrococcales	2.95924			-
k__Bacteria.p__Cyanobacteria.c__Cyanobacteriia.o__Cyanobacteriales.f__Xenococcaceae.g__unclassified_Xenococcaceae	2.30918			-
k__Bacteria.p__Proteobacteria.c__Alphaproteobacteria.o__Kiloniellales.f__Kiloniellaceae.g__Limibacillus	2.82888			0.000846268562606
k__Bacteria.p__Bacteroidota.c__Rhodothermia.o__Balneolales.f__Balneolaceae.g__Gracilimonas.s__unclassified_Gracilimonas	2.99535			-
k__Bacteria.p__Myxococcota.c__Polyangia.o__Nannocystales	2.34293			-
k__Bacteria.p__Bacteroidota.c__Bacteroidia.o__Sphingobacteriales.f__env_OPS_17.g__unclassified_env_OPS_17	2.28006			-
k__Bacteria.p__Patescibacteria.c__Parcubacteria.o__Candidatus_Doudnabacteria.f__Candidatus_Doudnabacteria_bacterium_RIFCSPLOWO2_02_FULL_48_13.g__unclassified_Candidatus_Doudnabacteria_bacterium_RIFCSPLOWO2_02_FULL_48_13.s__unclassified_Candidatus_Doudnabacteria_bacterium_RIFCSPLOWO2_02_FULL_48_13	2.16337			-
k__Bacteria.p__Firmicutes.c__Bacilli.o__Erysipelotrichales.f__unclassified_Erysipelotrichales.g__unclassified_Erysipelotrichales	2.98835			1.91682411881e-07
k__Bacteria.p__Proteobacteria.c__Gammaproteobacteria.o__Acidiferrobacterales.f__Acidiferrobacteraceae.g__Sulfurifustis	2.85703			-
k__Bacteria.p__Patescibacteria.c__Parcubacteria.o__Candidatus_Doudnabacteria.f__Candidatus_Doudnabacteria_bacterium_RIFCSPLOWO2_02_FULL_48_13.g__unclassified_Candidatus_Doudnabacteria_bacterium_RIFCSPLOWO2_02_FULL_48_13	2.16337			-
k__Bacteria.p__Proteobacteria.c__Alphaproteobacteria.o__Caulobacterales.f__Hyphomonadaceae.g__Oceanicaulis	2.42135			-
k__Bacteria.p__Proteobacteria.c__Gammaproteobacteria.o__Enterobacterales.f__Vibrionaceae.g__Vibrio.s__Vibrio_nereis	2.70212			-
k__Bacteria.p__Proteobacteria.c__Alphaproteobacteria.o__Rhizobiales.f__Rhizobiaceae.g__Mesorhizobium	2.9128			-
k__Bacteria.p__Bacteroidota.c__Bacteroidia.o__Flavobacteriales.f__Flavobacteriaceae.g__Robiginitalea.s__Robiginitalea_sp__CAU_1307	2.60319			0.0236588673453
k__Bacteria.p__Firmicutes.c__Clostridia.o__Peptostreptococcales_Tissierellales.f__Peptostreptococcaceae.g__Peptostreptococcus	3.2101			-
k__Bacteria.p__Patescibacteria.c__Parcubacteria.o__Candidatus_Kaiserbacteria.f__unclassified_Candidatus_Kaiserbacteria.g__unclassified_Candidatus_Kaiserbacteria.s__unclassified_Candidatus_Kaiserbacteria	3.56123			-
k__Bacteria.p__Bacteroidota.c__Bacteroidia.o__Bacteroidales.f__Marinilabiliaceae.g__unclassified_Marinilabiliaceae	2.7971			-
k__Bacteria.p__Cyanobacteria.c__Vampirivibrionia.o__Gastranaerophilales	2.7747			0.000321416154015
k__Bacteria.p__Proteobacteria.c__Gammaproteobacteria.o__Enterobacterales.f__unclassified_Enterobacterales	3.51269			2.44892171205e-05
k__Bacteria.p__Actinobacteriota.c__Coriobacteriia.o__Coriobacteriales.f__Coriobacteriaceae.g__Collinsella	3.40612			0.0491261
k__Bacteria.p__Proteobacteria.c__Alphaproteobacteria.o__Rhodobacterales.f__Rhodobacteraceae.g__Paracoccus	2.54691			-
k__Bacteria.p__Halanaerobiaeota.c__Halanaerobiia.o__Halanaerobiales.f__Halobacteroidaceae.g__Orenia.s__unclassified_Orenia	2.55836			0.00393242703383
k__Bacteria.p__Bacteroidota.c__Rhodothermia.o__Balneolales.f__Balneolaceae.g__unclassified_Balneolaceae.s__Gracilimonas_sp__HME9573	2.61555			-
k__Bacteria.p__Proteobacteria.c__Gammaproteobacteria.o__Gammaproteobacteria_Incertae_Sedis.f__Unknown_Family.g__Acidibacter	2.41412			-
k__Bacteria.p__Firmicutes.c__Clostridia.o__Clostridiales.f__Clostridiaceae.g__Candidatus_Arthromitus.s__unclassified_Candidatus_Arthromitus	4.31779			6.36447075312e-05
k__Bacteria.p__Verrucomicrobiota.c__Kiritimatiellae.o__WCHB1_41.f__unclassified_WCHB1_41.g__unclassified_WCHB1_41.s__unclassified_WCHB1_41	3.23932			8.10430977002e-05
k__Bacteria.p__Bacteroidota.c__Bacteroidia.o__Bacteroidales.f__SB_5.g__unclassified_SB_5.s__unclassified_SB_5	3.03588			0.00473489982757
k__Bacteria.p__Patescibacteria.c__Microgenomatia.o__Candidatus_Pacebacteria.f__unclassified_Candidatus_Pacebacteria	3.70006			0.000293324415234
k__Archaea.p__Halobacterota.c__Halobacteria.o__Halobacterales.f__Haloferacaceae.g__Halorubrum	3.4608			0.000385648799974
k__Bacteria.p__Actinobacteriota.c__Acidimicrobiia.o__Microtrichales.f__Microtrichaceae.g__unclassified_Microtrichaceae	3.11838			0.00165775671722
k__Bacteria.p__Bacteroidota.c__Rhodothermia	4.4148	DF	4.11791	0.0269439698728
k__Bacteria.p__Firmicutes.c__Clostridia.o__Oscillospirales.f__Butyricicoccaceae.g__unclassified_Butyricicoccaceae	3.83227			-
k__Bacteria.p__Acidobacteriota.c__Acidobacteriae	3.66359			-
k__Bacteria.p__Bacteroidota.c__Bacteroidia.o__Chitinophagales.f__Saprospiraceae.g__Aureispira	2.37119			-
k__Bacteria.p__Actinobacteriota.c__Actinobacteria.o__Kineosporiales.f__Kineosporiaceae.g__unclassified_Kineosporiaceae	2.52356			0.000557808537442
k__Bacteria.p__Cyanobacteria.c__Cyanobacteriia.o__Cyanobacteriales.f__Oscillatoriaceae.g__unclassified_Oscillatoriaceae.s__filamentous_cyanobacterium_ishi2mo26	2.45155			0.0236588673453
k__Bacteria.p__Verrucomicrobiota.c__Verrucomicrobiae.o__Verrucomicrobiales.f__DEV007	2.76184			-
k__Bacteria.p__Proteobacteria.c__Gammaproteobacteria.o__Pseudomonadales.f__Nitrincolaceae.g__Marinobacterium.s__Marinobacterium_marisflavi	3.51283			0.00454661669778
k__Bacteria.p__Patescibacteria.c__Gracilibacteria.o__Absconditabacteriales__SR1.f__unclassified_Absconditabacteriales__SR1	2.45127			0.0136775
k__Bacteria.p__Actinobacteriota.c__Actinobacteria.o__Micrococcales.f__Intrasporangiaceae	3.13172			-
k__Bacteria.p__Myxococcota.c__Polyangia.o__Nannocystales.f__Nannocystaceae.g__unclassified_Nannocystaceae.s__unclassified_Nannocystaceae	2.23946			-
k__Bacteria.p__Proteobacteria.c__Gammaproteobacteria.o__Nitrosococcales.f__Methylophagaceae	3.01238			-
k__Bacteria.p__Proteobacteria.c__Gammaproteobacteria.o__Competibacterales.f__Competibacteraceae.g__Candidatus_Competibacter.s__unclassified_Candidatus_Competibacter	2.80645			-
k__Bacteria.p__Bacteroidota.c__Bacteroidia.o__Flavobacteriales.f__unclassified_Flavobacteriales	2.19367			-
k__Bacteria.p__Cyanobacteria.c__Vampirivibrionia.o__Gastranaerophilales.f__uncultured_rumen_bacterium.g__uncultured_rumen_bacterium	2.55862			0.000596400989055
k__Archaea.p__unclassified_Archaea.c__unclassified_Archaea.o__unclassified_Archaea.f__unclassified_Archaea.g__unclassified_Archaea.s__unclassified_Archaea	2.98817			-
k__Bacteria.p__Actinobacteriota.c__Actinobacteria.o__Nitriliruptorales.f__Nitriliruptoraceae.g__unclassified_Nitriliruptoraceae	3.8842			0.000449538113441
k__Bacteria.p__Actinobacteriota.c__Actinobacteria.o__Streptomycetales.f__Streptomycetaceae	3.49522			-
k__Bacteria.p__Actinobacteriota.c__Actinobacteria.o__Frankiales.f__Sporichthyaceae.g__hgcI_clade	2.14866			-
k__Bacteria.p__Actinobacteriota.c__Actinobacteria.o__Kineosporiales	2.52356			0.000557808537442
k__Bacteria.p__Proteobacteria.c__Gammaproteobacteria.o__Enterobacterales.f__Idiomarinaceae.g__Idiomarina	2.62126			-
k__Bacteria.p__Acidobacteriota.c__Acidobacteriae.o__Bryobacterales.f__Bryobacteraceae.g__Bryobacter.s__Acidobacteriaceae_bacterium_KBS_96	2.39962			0.000846268562606
k__Bacteria.p__Proteobacteria.c__Alphaproteobacteria.o__Rhodobacterales.f__Rhodobacteraceae.g__Paracoccus.s__unclassified_Paracoccus	2.54691			-
k__Bacteria.p__Proteobacteria.c__Gammaproteobacteria.o__Burkholderiales.f__SC_I_84	3.38765			-
k__Bacteria.p__Acidobacteriota.c__Aminicenantia	2.67064			-
k__Bacteria.p__Actinobacteriota.c__Acidimicrobiia.o__Microtrichales.f__Ilumatobacteraceae.g__Ilumatobacter.s__Ilumatobacter_nonamiensis	2.63707			0.00013553085235
k__Bacteria.p__Firmicutes.c__Clostridia.o__Peptostreptococcales_Tissierellales.f__Anaerovoracaceae.g___Eubacterium__nodatum_group.s__unclassified__Eubacterium__nodatum_group	2.37239			0.00145927212223
k__Bacteria.p__Bacteroidota.c__Bacteroidia.o__Chitinophagales.f__Saprospiraceae.g__Lewinella.s__unclassified_Lewinella	2.96833			-
k__Bacteria.p__Bacteroidota.c__Bacteroidia.o__Cytophagales.f__Microscillaceae.g__unclassified_Microscillaceae.s__uncultured_Flexibacteraceae_bacterium	2.73615			-
k__Bacteria.p__Bacteroidota.c__Bacteroidia.o__Sphingobacteriales.f__Lentimicrobiaceae.g__unclassified_Lentimicrobiaceae.s__unclassified_Lentimicrobiaceae	2.30683			0.0225139708992
k__Bacteria.p__Proteobacteria.c__Alphaproteobacteria.o__SAR11_clade.f__Clade_I.g__Clade_Ia.s__unclassified_Clade_Ia	2.45864			-
k__Bacteria.p__Planctomycetota.c__Planctomycetes.o__Gemmatales.f__Gemmataceae.g__unclassified_Gemmataceae	3.24013			0.0035976692452
k__Bacteria.p__Actinobacteriota.c__Acidimicrobiia.o__Microtrichales.f__Iamiaceae.g__Iamia.s__unclassified_Iamia	2.43653			-
k__Bacteria.p__Firmicutes.c__Bacilli.o__unclassified_Bacilli	3.0053			-
k__Bacteria.p__Proteobacteria.c__Alphaproteobacteria.o__Rhizobiales.f__Rhizobiales_Incertae_Sedis.g__Bauldia	2.81684			-
k__Bacteria.p__Proteobacteria.c__Alphaproteobacteria.o__Tistrellales.f__Geminicoccaceae.g__unclassified_Geminicoccaceae.s__unclassified_Geminicoccaceae	2.92719			-
k__Bacteria.p__Cyanobacteria.c__Cyanobacteriia.o__Phormidesmiales.f__Phormidesmiaceae.g__Phormidesmis_ANT_LACV5_1.s__unclassified_Phormidesmis_ANT_LACV5_1	2.66158			0.000846268562606
k__Bacteria.p__Bacteroidota.c__Bacteroidia.o__Cytophagales.f__Cyclobacteriaceae	3.77746			-
k__Bacteria.p__Actinobacteriota.c__Acidimicrobiia.o__IMCC26256.f__uncultured_soil_bacterium	2.94907			-
k__Bacteria.p__Campylobacterota.c__Campylobacteria.o__Campylobacterales.f__Helicobacteraceae	3.67371			-
k__Bacteria.p__Chloroflexi.c__Anaerolineae.o__SBR1031	4.28742			0.00596664043343
k__Archaea.p__Halobacterota.c__Halobacteria.o__Halobacterales.f__unclassified_Halobacterales.g__unclassified_Halobacterales.s__unclassified_Halobacterales	3.21533			1.69766698951e-06
k__Bacteria.p__Proteobacteria.c__Alphaproteobacteria.o__Rhizobiales.f__Rhizobiaceae.g__Aminobacter.s__unclassified_Aminobacter	2.39241			-
k__Archaea.p__Halobacterota.c__Halobacteria.o__Halobacterales.f__Haloferacaceae.g__Halolamina.s__unclassified_Halolamina	2.77066			0.0131355177862
k__Bacteria.p__Actinobacteriota.c__Actinobacteria.o__Frankiales.f__Geodermatophilaceae.g__Blastococcus.s__unclassified_Blastococcus	2.12963			-
k__Bacteria.p__Desulfobacterota.c__Desulfuromonadia	3.81981			-
k__Bacteria.p__Patescibacteria.c__Gracilibacteria.o__Absconditabacteriales__SR1.f__unclassified_Absconditabacteriales__SR1.g__unclassified_Absconditabacteriales__SR1	2.45127			0.0136775
k__Bacteria.p__Bacteroidota.c__Bacteroidia.o__Bacteroidales.f__Muribaculaceae	4.74979	SZ	4.36998	8.11062813186e-05
k__Bacteria.p__Proteobacteria.c__Gammaproteobacteria.o__Enterobacterales.f__Enterobacteriaceae.g__Escherichia_Shigella	5.0947			-
k__Bacteria.p__Bacteroidota.c__Bacteroidia.o__Chitinophagales.f__Saprospiraceae	3.89537			-
k__Bacteria.p__Proteobacteria.c__Gammaproteobacteria.o__Pseudomonadales.f__Pseudomonadaceae.g__Pseudomonas.s__unclassified_Pseudomonas	3.81647			-
k__Bacteria.p__Cyanobacteria.c__Cyanobacteriia.o__Cyanobacteriales.f__Cyanobacteriaceae	2.1327			-
k__Bacteria.p__Sumerlaeota.c__Sumerlaeia.o__unclassified_Sumerlaeia.f__Omnitrophica_bacterium_OLB16.g__unclassified_Sumerlaeia.s__unclassified_Sumerlaeia	2.67896			-
k__Bacteria.p__Acidobacteriota.c__Acidobacteriae.o__Acidobacteriales.f__Acidobacteriaceae__Subgroup_1.g__unclassified_Acidobacteriaceae__Subgroup_1.s__unclassified_Acidobacteriaceae__Subgroup_1	2.25681			-
k__Bacteria.p__Proteobacteria.c__Gammaproteobacteria.o__Burkholderiales.f__Burkholderiaceae.g__Cupriavidus.s__unclassified_Cupriavidus	2.16723			-
k__Bacteria.p__Bacteroidota.c__Bacteroidia.o__Bacteroidales.f__Prevotellaceae.g__Alloprevotella.s__unclassified_Alloprevotella	3.56839			-
k__Bacteria.p__Firmicutes.c__Clostridia.o__Oscillospirales.f__Oscillospiraceae.g__Colidextribacter.s__unclassified_Colidextribacter	3.11422			0.000395547140778
k__Bacteria.p__Planctomycetota.c__Planctomycetes.o__unclassified_Planctomycetes.f__unclassified_Planctomycetes	2.22405			-
k__Bacteria.p__Gemmatimonadota.c__Longimicrobia.o__Longimicrobiales	3.07871			-
k__Bacteria.p__Actinobacteriota.c__Acidimicrobiia.o__Microtrichales.f__Microtrichaceae.g__unclassified_Microtrichaceae.s__unclassified_Microtrichaceae	3.03894			0.00209574925665
k__Bacteria.p__Patescibacteria.c__Saccharimonadia.o__Saccharimonadales.f__unclassified_Saccharimonadales	2.80743			-
k__Bacteria.p__Cloacimonadota	2.98654			-
k__Bacteria.p__Firmicutes.c__Clostridia.o__Lachnospirales.f__Lachnospiraceae.g__Anaerostipes	2.6124			0.00508519674559
k__Bacteria.p__Chloroflexi.c__Anaerolineae.o__SBR1031.f__uncultured_Chloroflexi_bacterium.g__uncultured_Chloroflexi_bacterium	3.0648			0.0328210242972
k__Bacteria.p__Patescibacteria.c__Parcubacteria.o__Candidatus_Jorgensenbacteria.f__unclassified_Candidatus_Jorgensenbacteria	2.5671			0.000846268562606
k__Bacteria.p__Bdellovibrionota.c__Bdellovibrionia.o__Bdellovibrionales.f__Bdellovibrionaceae.g__Bdellovibrio.s__unclassified_Bdellovibrio	3.35601			-
k__Bacteria.p__Synergistota.c__Synergistia.o__Synergistales.f__Synergistaceae.g__Synergistes	3.45204			1.11695535289e-05
k__Bacteria.p__Desulfobacterota.c__Desulfuromonadia.o__Bradymonadales.f__uncultured_delta_proteobacterium	2.68182			-
k__Bacteria.p__Bacteroidota.c__Bacteroidia.o__Cytophagales.f__Cyclobacteriaceae.g__Fulvivirga.s__uncultured_Bacteroidetes_bacterium	2.92926			0.000846268562606
k__Archaea.p__Halobacterota.c__Halobacteria.o__Halobacterales.f__Haloferacaceae.g__Haloplanus	2.39055			-
k__Bacteria.p__Actinobacteriota.c__Actinobacteria.o__Micrococcales.f__Intrasporangiaceae.g__unclassified_Intrasporangiaceae.s__unclassified_Intrasporangiaceae	2.92033			-
k__Bacteria.p__Proteobacteria.c__Alphaproteobacteria.o__Thalassobaculales.f__unclassified_Thalassobaculales	3.11645			0.0018100448866
k__Bacteria.p__Firmicutes.c__Clostridia.o__Oscillospirales.f__Butyricicoccaceae.g__unclassified_Butyricicoccaceae.s__unclassified_Butyricicoccaceae	3.83227			-
k__Bacteria.p__Proteobacteria.c__Alphaproteobacteria.o__Tistrellales	3.14056			0.0101422662117
k__Archaea.p__unclassified_Archaea.c__unclassified_Archaea	2.98817			-
k__Bacteria.p__Proteobacteria.c__Alphaproteobacteria.o__Kiloniellales.f__Kiloniellaceae	3.1623			-
k__Bacteria.p__Bacteroidota.c__Bacteroidia.o__Bacteroidales.f__Bacteroidaceae.g__Bacteroides.s__Bacteroides_caecigallinarum	3.24896			1.09474369951e-06
k__Bacteria.p__Firmicutes.c__Clostridia.o__Peptostreptococcales_Tissierellales.f__Caminicellaceae.g__Caminicella	2.45756			-
k__Bacteria.p__Firmicutes.c__Negativicutes.o__Veillonellales_Selenomonadales.f__Veillonellaceae.g__Dialister.s__unclassified_Dialister	3.03543			-
k__Bacteria.p__Proteobacteria.c__Alphaproteobacteria.o__Rhizobiales.f__Xanthobacteraceae.g__Bradyrhizobium	3.25719			-
k__Bacteria.p__Armatimonadota.c__Fimbriimonadia.o__Fimbriimonadales.f__Fimbriimonadaceae.g__unclassified_Fimbriimonadaceae	2.12101			-
k__Bacteria.p__Fusobacteriota.c__Fusobacteriia.o__Fusobacteriales.f__Fusobacteriaceae.g__Cetobacterium.s__unclassified_Cetobacterium	4.21646			0.000114001517889
k__Bacteria.p__Sumerlaeota.c__Sumerlaeia.o__unclassified_Sumerlaeia	2.84672			0.0023669986625
k__Bacteria.p__Patescibacteria.c__Parcubacteria.o__unclassified_Parcubacteria.f__unclassified_Parcubacteria.g__unclassified_Parcubacteria.s__unclassified_Parcubacteria	2.83784			-
k__Bacteria.p__Proteobacteria.c__Alphaproteobacteria.o__Rhodobacterales.f__Rhodobacteraceae.g__Jhaorihella	3.9024			1.94440511571e-05
k__Bacteria.p__Desulfobacterota.c__Desulfobacteria.o__Desulfobacterales.f__Desulfococcaceae	2.75671			-
k__Bacteria.p__Proteobacteria.c__Alphaproteobacteria.o__Caulobacterales.f__Hyphomonadaceae.g__unclassified_Hyphomonadaceae.s__unclassified_Hyphomonadaceae	2.77787			0.00237277563372
k__Bacteria.p__Patescibacteria.c__Parcubacteria.o__Candidatus_Jorgensenbacteria	2.5671			0.000846268562606
k__Bacteria.p__Proteobacteria.c__Alphaproteobacteria.o__Rhizobiales.f__KF_JG30_B3.g__unclassified_KF_JG30_B3	2.28213			-
k__Bacteria.p__Bacteroidota.c__Bacteroidia.o__Sphingobacteriales.f__AKYH767.g__Bacteroidetes_bacterium_OLB10	3.37475			0.000846268562606
k__Bacteria.p__Acidobacteriota.c__Acidobacteriae.o__Bryobacterales.f__Bryobacteraceae	3.10559			-
k__Bacteria.p__Bacteroidota.c__Bacteroidia.o__Flavobacteriales.f__Flavobacteriaceae.g__Gramella	3.5738			0.000846268562606
k__Bacteria.p__Proteobacteria.c__Alphaproteobacteria.o__Rhodospirillales.f__AEGEAN_169_marine_group.g__alpha_proteobacterium_HIMB59.s__unclassified_alpha_proteobacterium_HIMB59	2.88955			0.00290339695049
k__Bacteria.p__Patescibacteria.c__ABY1.o__Candidatus_Falkowbacteria.f__unclassified_Candidatus_Falkowbacteria	2.26955			-
k__Bacteria.p__Firmicutes.c__Clostridia.o__Oscillospirales.f__Ruminococcaceae.g__Anaerotruncus.s__unclassified_Anaerotruncus	2.21945			-
k__Bacteria.p__Proteobacteria.c__Gammaproteobacteria.o__Enterobacterales.f__Morganellaceae.g__Providencia	3.74138			-
k__Bacteria.p__Proteobacteria.c__Alphaproteobacteria.o__Rhizobiales.f__Rhizobiaceae.g__Pseudochrobactrum	2.48295			-
k__Bacteria.p__Actinobacteriota.c__Actinobacteria.o__Micromonosporales.f__Micromonosporaceae.g__Longispora	3.78912			-
k__Bacteria.p__Proteobacteria.c__Alphaproteobacteria.o__unclassified_Alphaproteobacteria.f__uncultured_Rhodospirillaceae_bacterium.g__unclassified_Alphaproteobacteria	3.05626			-
k__Bacteria.p__Proteobacteria.c__Gammaproteobacteria.o__Steroidobacterales.f__Woeseiaceae.g__Woeseia.s__unclassified_Woeseia	4.00546			0.0100046031759
k__Bacteria.p__Firmicutes.c__Bacilli.o__Lactobacillales.f__Vagococcaceae.g__Vagococcus	3.7176			-
k__Bacteria.p__Patescibacteria.c__Saccharimonadia.o__Saccharimonadales.f__Saccharimonadaceae	4.5541	SZ	4.24962	3.2261695681e-05
k__Bacteria.p__Bacteroidota.c__Bacteroidia.o__Chitinophagales.f__Saprospiraceae.g__Aureispira.s__Aureispira_marina	2.37119			-
k__Bacteria.p__Acidobacteriota.c__Vicinamibacteria.o__Vicinamibacterales.f__Vicinamibacteraceae.g__Luteitalea.s__unclassified_Luteitalea	2.29392			-
k__Bacteria.p__Desulfobacterota.c__Desulfovibrionia.o__Desulfovibrionales.f__Desulfohalobiaceae	2.45967			0.0236588673453
k__Bacteria.p__Spirochaetota.c__Spirochaetia.o__Spirochaetales.f__Spirochaetaceae.g__Treponema.s__Treponema_porcinum	2.43391			0.000545867453059
k__Bacteria.p__Bacteroidota.c__Rhodothermia.o__Rhodothermales.f__Rhodothermaceae.g__Salisaeta.s__unclassified_Salisaeta	3.79608			0.000846268562606
k__Bacteria.p__Firmicutes.c__Clostridia.o__Lachnospirales.f__Lachnospiraceae.g__Lachnospiraceae_NK4A136_group	3.66001			-
k__Bacteria.p__Actinobacteriota.c__Acidimicrobiia.o__unclassified_Acidimicrobiia.f__unclassified_Acidimicrobiia.g__unclassified_Acidimicrobiia.s__unclassified_Acidimicrobiia	2.097			-
k__Bacteria.p__Proteobacteria.c__Gammaproteobacteria.o__Competibacterales	2.80645			-
k__Bacteria.p__Bacteroidota.c__Rhodothermia.o__Balneolales.f__Balneolaceae	3.89969			-
k__Bacteria.p__Myxococcota.c__unclassified_Myxococcota.o__unclassified_Myxococcota.f__unclassified_Myxococcota.g__unclassified_Myxococcota.s__unclassified_Myxococcota	2.17235			-
k__Bacteria.p__Firmicutes.c__Bacilli.o__Lactobacillales.f__Catellicoccaceae.g__Catellicoccus.s__unclassified_Catellicoccus	5.19954	DZ	4.90447	6.66003354985e-06
k__Bacteria.p__Planctomycetota.c__Phycisphaerae.o__Phycisphaerales.f__Phycisphaeraceae.g__Urania_1B_19_marine_sediment_group.s__unclassified_Urania_1B_19_marine_sediment_group	2.72005			0.0103458657003
k__Bacteria.p__Proteobacteria.c__Gammaproteobacteria.o__Enterobacterales.f__Aeromonadaceae	4.91467			-
k__Bacteria.p__Proteobacteria.c__Gammaproteobacteria.o__Enterobacterales.f__Orbaceae	3.00137			0.000846268562606
k__Bacteria.p__Chloroflexi.c__Chloroflexia.o__Thermomicrobiales.f__JG30_KF_CM45	2.56918			-
k__Bacteria.p__Proteobacteria.c__Alphaproteobacteria.o__Rhodobacterales.f__Rhodobacteraceae.g__unclassified_Rhodobacteraceae.s__Rhodobacter_sp_	2.46617			-
k__Bacteria.p__Cyanobacteria.c__Cyanobacteriia.o__Cyanobacteriales.f__Rubidibacteraceae.g__Dactylococcopsis_PCC_8305.s__unclassified_Dactylococcopsis_PCC_8305	3.76426			1.94440511571e-05
k__Bacteria.p__Desulfobacterota.c__Desulfuromonadia.o__Bradymonadales.f__unclassified_Bradymonadales	2.819			-
k__Bacteria.p__Bacteroidota.c__Bacteroidia.o__Bacteroidales.f__Bacteroidaceae.g__Bacteroides.s__Phocaeicola_plebeius	2.80929			8.11499342225e-05
k__Bacteria.p__Cyanobacteria.c__Cyanobacteriia.o__Phormidesmiales.f__Phormidesmiaceae	3.52309			-
k__Bacteria.p__Bacteroidota.c__Bacteroidia.o__Bacteroidales.f__p_251_o5.g__unclassified_p_251_o5.s__unclassified_p_251_o5	2.80772			-
k__Bacteria.p__Synergistota.c__Synergistia.o__Synergistales.f__Synergistaceae.g__Aminobacterium.s__unclassified_Aminobacterium	2.41354			0.000229972525439
k__Bacteria.p__Methylomirabilota.c__Methylomirabilia.o__Rokubacteriales.f__uncultured_Firmicutes_bacterium	2.67213			-
k__Bacteria.p__Bacteroidota.c__Bacteroidia.o__Bacteroidales.f__Bacteroidaceae.g__Bacteroides.s__Phocaeicola_sartorii	2.34241			-
k__Bacteria.p__Verrucomicrobiota.c__Lentisphaeria.o__Victivallales.f__Victivallaceae.g__unclassified_Victivallaceae	2.71278			1.94440511571e-05
k__Bacteria.p__Spirochaetota.c__Spirochaetia.o__Spirochaetales.f__Spirochaetaceae	3.89983			6.45841477397e-05
k__Bacteria.p__Proteobacteria.c__Gammaproteobacteria.o__Pseudomonadales.f__Halieaceae.g__Pseudohaliea.s__unclassified_Pseudohaliea	2.78297			-
k__Bacteria.p__Firmicutes.c__Clostridia.o__Clostridiales.f__Clostridiaceae.g__unclassified_Clostridiaceae.s__unclassified_Clostridiaceae	3.3691			-
k__Bacteria.p__Proteobacteria.c__Gammaproteobacteria.o__Enterobacterales.f__Aeromonadaceae.g__Aeromonas	3.46848			1.46141183492e-05
k__Bacteria.p__Actinobacteriota.c__Coriobacteriia.o__Coriobacteriales.f__Atopobiaceae.g__Libanicoccus.s__unclassified_Libanicoccus	2.9113			0.0236588673453
k__Bacteria.p__Bacteroidota.c__Bacteroidia.o__Flavobacteriales.f__Crocinitomicaceae.g__unclassified_Crocinitomicaceae.s__unclassified_Crocinitomicaceae	2.81489			-
k__Bacteria.p__Acidobacteriota.c__Vicinamibacteria.o__Vicinamibacterales.f__unclassified_Vicinamibacterales.g__unclassified_Vicinamibacterales.s__unclassified_Vicinamibacterales	3.51915			-
k__Bacteria.p__Proteobacteria.c__Gammaproteobacteria.o__Gammaproteobacteria_Incertae_Sedis.f__Unknown_Family.g__unclassified_Unknown_Family.s__unclassified_Unknown_Family_bacterium_YC_ZSS_LKJ56	2.66289			-
k__Bacteria.p__Actinobacteriota.c__Actinobacteria.o__Streptosporangiales.f__Thermomonosporaceae.g__Actinomadura.s__unclassified_Actinomadura	2.63644			-
k__Bacteria.p__Proteobacteria.c__Gammaproteobacteria.o__Enterobacterales.f__Yersiniaceae.g__unclassified_Yersiniaceae	2.62867			2.48282210568e-05
k__Bacteria.p__Proteobacteria.c__Alphaproteobacteria.o__Caulobacterales.f__Hyphomonadaceae.g__Litorimonas.s__unclassified_Litorimonas	2.53417			0.0236588673453
k__Bacteria.p__Acidobacteriota.c__Vicinamibacteria.o__Subgroup_17.f__unclassified_Subgroup_17	2.59791			-
k__Bacteria.p__Bacteroidota.c__Kapabacteria.o__Kapabacteriales.f__uncultured_Chlorobiales_bacterium.g__uncultured_Chlorobiales_bacterium	2.46275			-
k__Bacteria.p__Proteobacteria.c__Alphaproteobacteria.o__Rhodobacterales.f__Rhodobacteraceae.g__Tropicimonas	3.12947			0.0179149843766
k__Bacteria.p__Proteobacteria.c__Alphaproteobacteria.o__SAR11_clade	2.95			-
k__Archaea.p__Halobacterota.c__Halobacteria.o__Halobacterales.f__Haloferacaceae.g__Halolamina	2.77066			0.0131355177862
k__Bacteria.p__Proteobacteria.c__Gammaproteobacteria.o__Pseudomonadales.f__Nitrincolaceae.g__unclassified_Nitrincolaceae.s__unclassified_Nitrincolaceae	2.96732			0.000846268562606
k__Bacteria.p__Bacteroidota.c__Bacteroidia.o__Cytophagales.f__Spirosomaceae.g__Persicitalea	2.83644			-
k__Bacteria.p__Actinobacteriota.c__Acidimicrobiia.o__IMCC26256	3.24246			-
k__Bacteria.p__Proteobacteria.c__Gammaproteobacteria.o__Steroidobacterales.f__Steroidobacteraceae.g__Steroidobacter	2.39409			-
k__Bacteria.p__Bacteroidota.c__Bacteroidia.o__Chitinophagales.f__unclassified_Chitinophagales.g__uncultured_Bacteroidetes_bacterium.s__unclassified_Chitinophagales	2.43429			0.000846268562606
k__Bacteria.p__Fibrobacterota.c__Fibrobacteria.o__Fibrobacterales	3.17926			-
k__Bacteria.p__Verrucomicrobiota.c__Verrucomicrobiae	4.56557	SZ	4.24138	3.8943977038e-06
k__Bacteria.p__Proteobacteria.c__Gammaproteobacteria.o__Pseudomonadales.f__Halomonadaceae	5.1399			-
k__Bacteria.p__Proteobacteria.c__Gammaproteobacteria.o__Burkholderiales.f__TRA3_20.g__unclassified_TRA3_20.s__unclassified_TRA3_20	2.09021			-
k__Bacteria.p__Acidobacteriota.c__Acidobacteriae.o__unclassified_Acidobacteriae	2.25645			-
k__Bacteria.p__Firmicutes.c__Clostridia.o__Lachnospirales.f__Lachnospiraceae.g___Ruminococcus__torques_group.s__unclassified__Ruminococcus__torques_group	2.62596			-
k__Archaea.p__Halobacterota.c__Halobacteria.o__Halobacterales.f__Halobacteriaceae	2.79085			0.00473489982757
k__Bacteria.p__Proteobacteria.c__Gammaproteobacteria.o__Xanthomonadales.f__Xanthomonadaceae.g__Arenimonas.s__unclassified_Arenimonas	2.66837			-
k__Bacteria.p__Firmicutes.c__Clostridia.o__Oscillospirales.f__Ruminococcaceae.g__Anaerofilum	2.73546			0.00198713501349
k__Bacteria.p__Proteobacteria.c__Gammaproteobacteria.o__Diplorickettsiales.f__Diplorickettsiaceae.g__Aquicella	2.12816			-
k__Bacteria.p__Chloroflexi.c__Anaerolineae.o__SBR1031.f__unclassified_SBR1031	3.47402			-
k__Archaea.p__Halobacterota.c__Halobacteria	4.27328			3.20508905374e-05
k__Bacteria.p__Firmicutes.c__Negativicutes.o__Veillonellales_Selenomonadales.f__Veillonellaceae.g__Megasphaera.s__unclassified_Megasphaera	3.96138			-
k__Bacteria.p__Actinobacteriota.c__Actinobacteria.o__Pseudonocardiales.f__Pseudonocardiaceae.g__Pseudonocardia.s__unclassified_Pseudonocardia	2.07906			-
k__Bacteria.p__Proteobacteria.c__Gammaproteobacteria.o__Pseudomonadales.f__Saccharospirillaceae	2.50556			-
k__Bacteria.p__Proteobacteria.c__Gammaproteobacteria.o__Enterobacterales.f__Aeromonadaceae.g__Oceanimonas.s__unclassified_Oceanimonas	4.91379			-
k__Bacteria.p__Planctomycetota.c__Planctomycetes.o__Pirellulales.f__Pirellulaceae.g__unclassified_Pirellulaceae	3.35713			0.000155761412643
k__Bacteria.p__Firmicutes.c__Negativicutes.o__Acidaminococcales	4.06509			1.7824895121e-05
k__Archaea.p__Thermoplasmatota.c__Thermoplasmata.o__unclassified_Thermoplasmata.f__unclassified_Thermoplasmata.g__unclassified_Thermoplasmata.s__unclassified_Thermoplasmata	2.3034			-
k__Bacteria.p__Proteobacteria.c__Gammaproteobacteria.o__Enterobacterales.f__Vibrionaceae.g__Photobacterium.s__unclassified_Photobacterium	3.58048			0.0255157169781
k__Bacteria.p__Verrucomicrobiota.c__Verrucomicrobiae.o__Opitutales.f__Puniceicoccaceae.g__Lentimonas	2.93724			-
k__Bacteria.p__Desulfobacterota.c__Desulfobulbia.o__Desulfobulbales.f__Desulfocapsaceae.g__unclassified_Desulfocapsaceae.s__unclassified_Desulfocapsaceae	2.27039			-
k__Bacteria.p__Chloroflexi.c__Ktedonobacteria.o__C0119.f__uncultured_soil_bacterium.g__uncultured_soil_bacterium	2.17005			-
k__Bacteria.p__Firmicutes.c__Bacilli.o__Erysipelotrichales.f__Erysipelatoclostridiaceae.g__Erysipelatoclostridium.s__unclassified_Erysipelatoclostridium	3.20093			0.00517178176831
k__Bacteria.p__Patescibacteria.c__Parcubacteria.o__Candidatus_Jorgensenbacteria.f__unclassified_Candidatus_Jorgensenbacteria.g__unclassified_Candidatus_Jorgensenbacteria.s__unclassified_Candidatus_Jorgensenbacteria	2.5671			0.000846268562606
k__Bacteria.p__Cyanobacteria.c__Cyanobacteriia.o__Cyanobacteriales.f__Oscillatoriaceae.g__unclassified_Oscillatoriaceae	4.16093			0.0236588673453
k__Bacteria.p__Proteobacteria.c__Alphaproteobacteria.o__Rhizobiales.f__Beijerinckiaceae.g__unclassified_Beijerinckiaceae	2.31447			-
k__Bacteria.p__Bacteroidota.c__Bacteroidia.o__Bacteroidales.f__Prevotellaceae.g__Prevotellaceae_UCG_001.s__uncultured_Bacteroidales_bacterium	2.39207			0.000846268562606
k__Bacteria.p__Methylomirabilota.c__Methylomirabilia	2.99545			-
k__Bacteria.p__Bacteroidota.c__Rhodothermia.o__Rhodothermales.f__Rhodothermaceae.g__Salisaeta	3.82987			0.000846268562606
k__Bacteria.p__Dadabacteria.c__Dadabacteriia.o__Dadabacteriales	2.67837			-
k__Bacteria.p__Cyanobacteria.c__Cyanobacteriia.o__Phormidesmiales.f__Nodosilineaceae.g__Halomicronema_C2206	2.95627			-
k__Bacteria.p__Proteobacteria.c__Gammaproteobacteria.o__Enterobacterales.f__Alteromonadaceae.g__Alteromonas.s__Alteromonas_halophila	2.55168			0.0236588673453
k__Bacteria.p__Bacteroidota.c__Bacteroidia.o__Bacteroidales.f__Marinifilaceae.g__Butyricimonas.s__unclassified_Butyricimonas	2.22237			-
k__Bacteria.p__Bdellovibrionota.c__Bdellovibrionia.o__Bacteriovoracales.f__Bacteriovoracaceae	3.21873			-
k__Bacteria.p__Latescibacterota	2.79325			-
k__Bacteria.p__Firmicutes.c__Bacilli.o__Erysipelotrichales.f__Erysipelatoclostridiaceae.g__UCG_004.s__unclassified_UCG_004	2.75091			3.69201158465e-05
k__Bacteria.p__Proteobacteria.c__Gammaproteobacteria.o__BD7_8.f__uncultured_gamma_proteobacterium.g__uncultured_gamma_proteobacterium.s__uncultured_gamma_proteobacterium	2.57567			-
k__Bacteria.p__Proteobacteria.c__Gammaproteobacteria.o__Burkholderiales.f__Burkholderiales_Incertae_Sedis	2.26256			-
k__Bacteria.p__Actinobacteriota.c__Actinobacteria.o__Streptosporangiales.f__Thermomonosporaceae.g__Actinomadura.s__Actinomadura_sputi	3.15887			-
k__Bacteria.p__Proteobacteria.c__Gammaproteobacteria.o__Diplorickettsiales.f__Diplorickettsiaceae	2.57177			-
k__Bacteria.p__Firmicutes.c__Clostridia.o__Peptostreptococcales_Tissierellales.f__Caminicellaceae	2.45756			-
k__Bacteria.p__Sumerlaeota.c__Sumerlaeia.o__Sumerlaeales	2.99129			-
k__Bacteria.p__Proteobacteria.c__Alphaproteobacteria.o__Sphingomonadales.f__Sphingomonadaceae.g__Altererythrobacter	3.12946			-
k__Bacteria.p__Bacteroidota.c__Bacteroidia.o__Bacteroidales.f__Bacteroidaceae.g__Bacteroides.s__Phocaeicola_vulgatus	3.59604			6.07628473676e-07
k__Bacteria.p__Bacteroidota.c__Bacteroidia.o__Cytophagales.f__Spirosomaceae.g__Spirosoma.s__unclassified_Spirosoma	2.49732			-
k__Bacteria.p__Proteobacteria.c__Alphaproteobacteria.o__Reyranellales.f__Reyranellaceae.g__Reyranella.s__unclassified_Reyranella	2.20838			-
k__Bacteria.p__Planctomycetota.c__Planctomycetes.o__Isosphaerales.f__Isosphaeraceae.g__unclassified_Isosphaeraceae	2.51299			-
k__Bacteria.p__Myxococcota.c__unclassified_Myxococcota	2.17235			-
k__Bacteria.p__Bacteroidota.c__Rhodothermia.o__Balneolales	3.89969			-
k__Archaea.p__Crenarchaeota.c__Nitrososphaeria.o__Nitrososphaerales.f__Nitrososphaeraceae.g__uncultured_euryarchaeote	2.37403			-
k__Bacteria.p__Planctomycetota.c__Planctomycetes.o__Isosphaerales.f__Isosphaeraceae.g__Tundrisphaera	2.45515			-
k__Bacteria.p__Firmicutes.c__Bacilli.o__Bacillales.f__Bacillaceae.g__unclassified_Bacillaceae.s__unclassified_Bacillaceae	5.03492	DZ	4.80551	0.000260698947907
k__Bacteria.p__Proteobacteria.c__Alphaproteobacteria.o__Sphingomonadales.f__Sphingomonadaceae.g__Sphingopyxis.s__unclassified_Sphingopyxis	2.19048			-
k__Bacteria.p__Myxococcota.c__Polyangia.o__Polyangiales.f__Sandaracinaceae.g__unclassified_Sandaracinaceae.s__unclassified_Sandaracinaceae	2.99865			0.00166282309035
k__Bacteria.p__Thermotogota.c__Thermotogae.o__Petrotogales.f__Petrotogaceae.g__Defluviitoga.s__unclassified_Defluviitoga	3.45432			2.78413176287e-06
k__Bacteria.p__Actinobacteriota.c__Actinobacteria.o__Bifidobacteriales.f__Bifidobacteriaceae.g__Gardnerella.s__unclassified_Gardnerella	2.73041			-
k__Bacteria.p__Patescibacteria.c__Saccharimonadia.o__Saccharimonadales.f__Saccharimonadaceae.g__Candidatus_Saccharimonas.s__uncultured_rumen_bacterium	2.38117			-
k__Bacteria.p__Proteobacteria.c__Alphaproteobacteria.o__Rhizobiales.f__Devosiaceae.g__Pelagibacterium.s__unclassified_Pelagibacterium	3.78784			-
k__Bacteria.p__Firmicutes.c__Limnochordia.o__Hydrogenispora.f__uncultured_Clostridium_sp_	2.40743			0.00150757386411
k__Bacteria.p__Actinobacteriota.c__Actinobacteria	4.55392	XY	4.17678	0.0281272614263
k__Bacteria.p__Actinobacteriota.c__Thermoleophilia.o__Gaiellales	3.08094			-
k__Bacteria.p__Actinobacteriota.c__Actinobacteria.o__Frankiales.f__Acidothermaceae.g__Acidothermus	2.0207			-
k__Bacteria.p__Patescibacteria.c__Saccharimonadia.o__Saccharimonadales.f__WWH38.g__unclassified_WWH38.s__unclassified_WWH38	2.30639			-
k__Bacteria.p__Cyanobacteria.c__Cyanobacteriia.o__Phormidesmiales.f__Nodosilineaceae	4.13915			9.64386487932e-06
k__Bacteria.p__Firmicutes.c__Clostridia.o__Peptostreptococcales_Tissierellales.f__Family_XI.g__Anaerosalibacter	3.21701			-
k__Bacteria.p__Proteobacteria.c__Alphaproteobacteria.o__Micavibrionales.f__Micavibrionaceae.g__unclassified_Micavibrionaceae	2.58917			-
k__Bacteria.p__Proteobacteria.c__Alphaproteobacteria.o__Sphingomonadales.f__Sphingomonadaceae.g__Sphingomicrobium	3.39059			1.94440511571e-05
k__Bacteria.p__Nitrospirota.c__Thermodesulfovibrionia.o__unclassified_Thermodesulfovibrionia.f__uncultured_Nitrospirae_bacterium.g__unclassified_Thermodesulfovibrionia.s__unclassified_Thermodesulfovibrionia	2.00734			-
k__Bacteria.p__Acidobacteriota.c__Blastocatellia.o__Pyrinomonadales.f__Pyrinomonadaceae.g__RB41	3.13408			-
k__Bacteria.p__Planctomycetota.c__Planctomycetes.o__unclassified_Planctomycetes.f__unclassified_Planctomycetes.g__unclassified_Planctomycetes.s__unclassified_Planctomycetes	2.22405			-
k__Bacteria.p__Actinobacteriota.c__Actinobacteria.o__Pseudonocardiales	2.77988			-
k__Bacteria.p__Chloroflexi.c__Anaerolineae.o__SBR1031.f__uncultured_soil_bacterium.g__uncultured_soil_bacterium	2.31706			-
k__Bacteria.p__Proteobacteria.c__Gammaproteobacteria.o__Enterobacterales.f__Enterobacteriaceae.g__Enterobacter.s__unclassified_Enterobacter	3.46244			-
k__Bacteria.p__Proteobacteria.c__Alphaproteobacteria.o__Rhizobiales.f__Hyphomicrobiaceae.g__Filomicrobium	2.66984			-
k__Bacteria.p__Bacteroidota.c__Kapabacteria.o__Kapabacteriales	2.93296			-
k__Bacteria.p__Desulfobacterota.c__Desulfovibrionia.o__Desulfovibrionales.f__Desulfohalobiaceae.g__Desulfovermiculus.s__unclassified_Desulfovermiculus	2.45967			0.0236588673453
k__Bacteria.p__Bacteroidota.c__unclassified_Bacteroidota.o__unclassified_Bacteroidota.f__unclassified_Bacteroidota.g__unclassified_Bacteroidota.s__unclassified_Bacteroidota	2.30534			-
k__Bacteria.p__Proteobacteria.c__Gammaproteobacteria.o__Xanthomonadales.f__Xanthomonadaceae.g__unclassified_Xanthomonadaceae	3.36181			-
k__Bacteria.p__Bacteroidota.c__Bacteroidia.o__Flavobacteriales.f__Crocinitomicaceae.g__Fluviicola.s__unclassified_Fluviicola	2.52413			0.0287386823975
k__Bacteria.p__Proteobacteria.c__Gammaproteobacteria.o__Ectothiorhodospirales.f__Ectothiorhodospiraceae.g__Halofilum	2.50841			0.0236588673453
k__Bacteria.p__Firmicutes.c__Clostridia.o__Eubacteriales	2.82253			0.0128281789771
k__Bacteria.p__Patescibacteria.c__ABY1.o__Candidatus_Falkowbacteria.f__uncultured_Parcubacteria_group_bacterium	3.45408			0.0121593
k__Bacteria.p__Firmicutes.c__Clostridia.o__Lachnospirales.f__Lachnospiraceae.g__Lachnospira.s__unclassified_Lachnospira	3.05492			1.99509222221e-05
k__Bacteria.p__Actinobacteriota.c__Actinobacteria.o__Micrococcales.f__Bogoriellaceae.g__Georgenia.s__unclassified_Georgenia	3.24573			-
k__Bacteria.p__Cloacimonadota.c__Cloacimonadia.o__Cloacimonadales.f__W27.g__uncultured_Cloacimonetes_bacterium.s__uncultured_Cloacimonetes_bacterium	2.98654			-
k__Bacteria.p__Spirochaetota	3.89983			4.95836700659e-05
k__Archaea.p__Halobacterota.c__Halobacteria.o__Halobacterales.f__Haloferacaceae.g__Halonotius.s__unclassified_Halonotius	2.48525			-
k__Bacteria.p__Bacteroidota.c__Bacteroidia.o__Chitinophagales.f__Saprospiraceae.g__Portibacter.s__Portibacter_lacus	2.68985			0.000846268562606
k__Bacteria.p__Proteobacteria.c__Gammaproteobacteria.o__Legionellales.f__Legionellaceae.g__Legionella.s__unclassified_Legionella	2.79154			-
k__Bacteria.p__Firmicutes.c__Clostridia.o__Lachnospirales.f__Lachnospiraceae.g__GCA_900066575.s__unclassified_GCA_900066575	2.70565			2.61390918028e-06
k__Bacteria.p__Bacteroidota.c__Bacteroidia.o__Cytophagales.f__Hymenobacteraceae.g__Hymenobacter.s__unclassified_Hymenobacter	2.5438			-
k__Bacteria.p__Bacteroidota.c__Bacteroidia.o__Flavobacteriales.f__Flavobacteriaceae.g__Ulvibacter.s__Pukyongia_salina	2.63122			0.00473489982757
k__Bacteria.p__Actinobacteriota.c__Actinobacteria.o__Pseudonocardiales.f__Pseudonocardiaceae.g__Saccharothrix	2.5533			0.000198969693526
k__Bacteria.p__Actinobacteriota.c__Actinobacteria.o__Glycomycetales.f__Glycomycetaceae	2.86668			-
k__Bacteria.p__Firmicutes.c__Clostridia.o__Oscillospirales.f__Hungateiclostridiaceae.g__Fastidiosipila.s__unclassified_Fastidiosipila	2.48034			0.000244825993792
k__Bacteria.p__Firmicutes.c__Bacilli.o__Erysipelotrichales.f__Erysipelotrichaceae.g__Allobaculum	4.76418	SZ	4.46572	2.26012185018e-05
k__Bacteria.p__Firmicutes.c__Bacilli.o__Erysipelotrichales	4.98859	SZ	4.68497	2.02362087353e-05
k__Bacteria.p__Bacteroidota.c__Rhodothermia.o__Balneolales.f__Balneolaceae.g__unclassified_Balneolaceae	3.8307			-
k__Bacteria.p__Actinobacteriota.c__Thermoleophilia	3.63492			-
k__Bacteria.p__Proteobacteria.c__Gammaproteobacteria.o__Enterobacterales.f__unclassified_Enterobacterales.g__unclassified_Enterobacterales.s__unclassified_Enterobacterales	3.51269			2.44892171205e-05
k__Bacteria.p__Firmicutes.c__Clostridia.o__Oscillospirales.f__Butyricicoccaceae.g__Butyricicoccus	3.22419			3.29878016468e-05
k__Bacteria.p__Planctomycetota.c__Phycisphaerae.o__Phycisphaerales.f__Phycisphaeraceae.g__SM1A02.s__unclassified_SM1A02	3.51577			-
k__Archaea.p__Thermoplasmatota.c__Thermoplasmata.o__Marine_Group_II	2.52159			-
k__Bacteria.p__Gemmatimonadota.c__Longimicrobia.o__Longimicrobiales.f__Longimicrobiaceae.g__unclassified_Longimicrobiaceae.s__unclassified_Longimicrobiaceae	3.06947			-
k__Bacteria.p__Cyanobacteria.c__Cyanobacteriia.o__Cyanobacteriales.f__Gloeocapsaceae.g__Gloeocapsa	3.86251			2.49349822089e-06
k__Bacteria.p__Firmicutes.c__Clostridia.o__Peptostreptococcales_Tissierellales.f__Peptostreptococcaceae.g__Paeniclostridium	4.31258			-
k__Bacteria.p__Actinobacteriota.c__Actinobacteria.o__Micrococcales.f__Micrococcaceae.g__Kocuria.s__unclassified_Kocuria	3.10351			-
k__Bacteria.p__Dependentiae.c__Babeliae.o__Babeliales.f__Babeliaceae.g__unclassified_Babeliaceae.s__unclassified_Babeliaceae	3.1847			-
k__Archaea.p__Halobacterota.c__Halobacteria.o__Halobacterales.f__Halobacteriaceae.g__Halodesulfurarchaeum.s__uncultured_archaeon	2.79085			0.00473489982757
k__Bacteria.p__Bacteroidota.c__Ignavibacteria	4.1549			1.94440511571e-05
k__Bacteria.p__Patescibacteria.c__Saccharimonadia.o__Saccharimonadales.f__LWQ8	3.01036			-
k__Bacteria.p__Halanaerobiaeota.c__Halanaerobiia.o__Halanaerobiales.f__Halobacteroidaceae.g__Orenia	2.86454			0.000545867453059
k__Bacteria.p__Firmicutes.c__Bacilli.o__Bacillales.f__Bacillaceae.g__Alkalibacillus.s__Alkalibacillus_salilacus	3.30998			-
k__Archaea.p__Crenarchaeota.c__Bathyarchaeia.o__unclassified_Bathyarchaeia	2.34733			-
k__Bacteria.p__Proteobacteria.c__Alphaproteobacteria.o__Rhizobiales.f__Xanthobacteraceae.g__unclassified_Xanthobacteraceae.s__unclassified_Xanthobacteraceae	2.99445			-
k__Bacteria.p__Firmicutes.c__Clostridia.o__Oscillospirales.f__Oscillospiraceae.g__Oscillibacter.s__Oscillibacter_sp__PEA192	2.58458			4.25768076165e-06
k__Bacteria.p__Acidobacteriota.c__Blastocatellia.o__DS_100.f__uncultured_Acidobacteria_bacterium.g__uncultured_Acidobacteria_bacterium.s__uncultured_Acidobacteria_bacterium	2.13871			-
k__Bacteria.p__Elusimicrobiota.c__Elusimicrobia.o__Elusimicrobiales.f__Elusimicrobiaceae.g__Elusimicrobium.s__unclassified_Elusimicrobium	3.41555			8.95819279084e-08
k__Bacteria.p__Proteobacteria.c__Gammaproteobacteria.o__Enterobacterales.f__Morganellaceae.g__Proteus	3.3721			-
k__Bacteria.p__Firmicutes.c__Clostridia.o__Lachnospirales.f__Lachnospiraceae.g__Sellimonas.s__unclassified_Sellimonas	2.39207			0.0236588673453
k__Bacteria.p__Proteobacteria.c__Alphaproteobacteria.o__Sphingomonadales.f__Sphingomonadaceae.g__Sphingomicrobium.s__Sphingomicrobium_aestuariivivum	2.97006			-
k__Bacteria.p__Proteobacteria.c__Alphaproteobacteria.o__Rhodobacterales.f__Rhodobacteraceae.g__Ruegeria	3.07406			7.60331057839e-05
k__Bacteria.p__Proteobacteria.c__Alphaproteobacteria.o__Rhizobiales.f__Rhizobiaceae.g__Aliihoeflea.s__uncultured_Aliihoeflea_sp_	2.87293			0.0236588673453
k__Bacteria.p__Proteobacteria.c__Gammaproteobacteria.o__Pseudomonadales.f__Halomonadaceae.g__Kushneria.s__unclassified_Kushneria	4.38374			-
k__Bacteria.p__Bacteroidota.c__Bacteroidia.o__Bacteroidales.f__Prevotellaceae.g__Prevotella	2.93178			-
k__Archaea.p__unclassified_Archaea.c__unclassified_Archaea.o__unclassified_Archaea.f__unclassified_Archaea.g__unclassified_Archaea	2.98817			-
k__Bacteria.p__Patescibacteria.c__ABY1.o__Candidatus_Falkowbacteria.f__uncultured_Parcubacteria_group_bacterium.g__uncultured_Parcubacteria_group_bacterium	3.45408			0.0121593
k__Bacteria.p__Bacteroidota.c__Bacteroidia.o__Bacteroidales.f__Prevotellaceae.g__Alloprevotella	3.6196			-
k__Bacteria.p__Proteobacteria.c__Alphaproteobacteria.o__Rhodobacterales.f__Rhodobacteraceae.g__Roseivivax	3.86101			-
k__Bacteria.p__Firmicutes.c__Clostridia.o__Peptococcales.f__Peptococcaceae.g__unclassified_Peptococcaceae.s__unclassified_Peptococcaceae	2.60339			0.0273790638454
k__Bacteria.p__Bacteroidota.c__Bacteroidia.o__Bacteroidales.f__Rikenellaceae.g__SP3_e08.s__unclassified_SP3_e08	2.36862			0.000156538698198
k__Bacteria.p__Myxococcota.c__Polyangia.o__Haliangiales.f__Haliangiaceae.g__Haliangium	3.12404			-
k__Bacteria.p__Sumerlaeota.c__Sumerlaeia.o__unclassified_Sumerlaeia.f__unclassified_Sumerlaeia.g__unclassified_Sumerlaeia	2.35245			-
k__Bacteria.p__Patescibacteria.c__ABY1.o__Candidatus_Falkowbacteria.f__uncultured_Parcubacteria_group_bacterium.g__uncultured_Parcubacteria_group_bacterium.s__uncultured_Parcubacteria_group_bacterium	3.45408			0.0121593
k__Bacteria.p__Bacteroidota.c__Bacteroidia.o__Flavobacteriales.f__unclassified_Flavobacteriales.g__unclassified_Flavobacteriales.s__unclassified_Flavobacteriales	2.19367			-
k__Bacteria.p__Patescibacteria.c__Parcubacteria.o__Candidatus_Doudnabacteria	2.16337			-
k__Bacteria.p__Desulfobacterota.c__Desulfovibrionia.o__Desulfovibrionales.f__Desulfovibrionaceae	4.22575			0.000200505409655
k__Bacteria.p__Actinobacteriota.c__Acidimicrobiia	4.18041			0.00466200125869
k__Bacteria.p__Proteobacteria.c__Alphaproteobacteria.o__Rhizobiales.f__Rhizobiales_Incertae_Sedis	3.76868			0.0143954125109
k__Bacteria.p__Proteobacteria.c__Alphaproteobacteria.o__Tistrellales.f__Geminicoccaceae.g__unclassified_Geminicoccaceae.s__uncultured_Alphaproteobacteria_bacterium	2.93562			0.000176814300019
k__Bacteria.p__Planctomycetota.c__Planctomycetes.o__Gemmatales.f__Gemmataceae.g__unclassified_Gemmataceae.s__unclassified_Gemmataceae	3.18351			0.00388141259804
k__Bacteria.p__Acidobacteriota.c__Blastocatellia.o__DS_100.f__uncultured_Acidobacteria_bacterium.g__uncultured_Acidobacteria_bacterium	2.13871			-
k__Bacteria.p__Proteobacteria.c__Gammaproteobacteria.o__Pseudomonadales.f__Microbulbiferaceae.g__Microbulbifer	2.52318			0.000644477815957
k__Bacteria.p__Firmicutes.c__Bacilli.o__RF39.f__unclassified_RF39.g__unclassified_RF39	2.41224			0.000219060763138
k__Bacteria.p__Proteobacteria.c__Gammaproteobacteria.o__Pseudomonadales.f__KI89A_clade.g__unclassified_KI89A_clade.s__unclassified_KI89A_clade	2.6483			-
k__Bacteria.p__Firmicutes.c__Clostridia.o__Oscillospirales.f__Ruminococcaceae.g__Anaerofilum.s__unclassified_Anaerofilum	2.73546			0.00198713501349
k__Bacteria.p__Bacteroidota.c__Bacteroidia.o__Bacteroidales.f__unclassified_Bacteroidales.g__uncultured_Bacteroidales_bacterium	2.48886			0.0236588673453
k__Bacteria.p__Proteobacteria.c__Gammaproteobacteria.o__Enterobacterales.f__Pasteurellaceae.g__Haemophilus.s__unclassified_Haemophilus	2.37173			-
k__Bacteria.p__Proteobacteria.c__Alphaproteobacteria.o__Rhodospirillales.f__Magnetospiraceae	2.35829			0.0236588673453
k__Bacteria.p__Chloroflexi.c__Anaerolineae.o__SBR1031.f__uncultured_Chloroflexi_bacterium.g__uncultured_Chloroflexi_bacterium.s__uncultured_Chloroflexi_bacterium	3.0648			0.0328210242972
k__Bacteria.p__Actinobacteriota.c__Acidimicrobiia.o__Actinomarinales.f__unclassified_Actinomarinales.g__uncultured_actinobacterium	2.54708			0.00473489982757
k__Bacteria.p__Firmicutes.c__Bacilli.o__Erysipelotrichales.f__Erysipelatoclostridiaceae.g__Catenibacterium.s__unclassified_Catenibacterium	3.51516			-
k__Bacteria.p__Firmicutes.c__Clostridia	5.24499			-
k__Bacteria.p__Actinobacteriota.c__Coriobacteriia.o__Coriobacteriales.f__Eggerthellaceae.g__Enterorhabdus	3.60044			1.0089530474e-05
k__Bacteria.p__Desulfobacterota.c__Desulfuromonadia.o__Bradymonadales.f__unclassified_Bradymonadales.g__unclassified_Bradymonadales.s__unclassified_Bradymonadales	2.819			-
k__Bacteria.p__Firmicutes.c__Clostridia.o__Lachnospirales.f__Lachnospiraceae.g__Tyzzerella.s__unclassified_Tyzzerella	3.36257			0.00736039576687
k__Bacteria.p__Acidobacteriota.c__Blastocatellia.o__Blastocatellales.f__Blastocatellaceae.g__unclassified_Blastocatellaceae.s__unclassified_Blastocatellaceae	2.7604			-
k__Bacteria.p__Acidobacteriota.c__Acidobacteriae.o__Subgroup_2.f__uncultured_Acidobacteria_bacterium	2.31636			-
k__Bacteria.p__Firmicutes.c__Clostridia.o__Oscillospirales.f__Ruminococcaceae.g__Fournierella.s__unclassified_Fournierella	3.12631			4.65139644378e-06
k__Bacteria.p__Halanaerobiaeota.c__Halanaerobiia.o__Halanaerobiales.f__Halanaerobiaceae.g__Halanaerobium.s__unclassified_Halanaerobium	3.83724			0.00506330493694
k__Bacteria.p__Actinobacteriota.c__Actinobacteria.o__Micrococcales.f__Microbacteriaceae.g__Candidatus_Aquiluna	2.89625			-
k__Bacteria.p__Chloroflexi.c__Dehalococcoidia.o__SAR202_clade.f__unclassified_SAR202_clade.g__unclassified_SAR202_clade	2.97091			-
k__Bacteria.p__Proteobacteria.c__Alphaproteobacteria.o__Rhizobiales.f__Beijerinckiaceae.g__Bosea.s__unclassified_Bosea	3.14094			1.06949507828e-06
k__Bacteria.p__Proteobacteria.c__Gammaproteobacteria.o__Enterobacterales.f__Pseudoalteromonadaceae.g__Pseudoalteromonas	3.11006			0.0360229280913
k__Bacteria.p__Dadabacteria.c__Dadabacteriia.o__Dadabacteriales.f__uncultured_candidate_division_SBR1093_bacterium.g__uncultured_candidate_division_SBR1093_bacterium.s__uncultured_candidate_division_SBR1093_bacterium	2.67837			-
k__Bacteria.p__Proteobacteria.c__Gammaproteobacteria.o__Xanthomonadales.f__Xanthomonadaceae.g__Lysobacter.s__unclassified_Lysobacter	3.1654			-
k__Bacteria.p__Chloroflexi.c__Ktedonobacteria.o__Ktedonobacterales.f__JG30_KF_AS9.g__unclassified_JG30_KF_AS9	2.45718			-
k__Bacteria.p__Firmicutes.c__Clostridia.o__Lachnospirales.f__Lachnospiraceae.g__Shuttleworthia.s__unclassified_Shuttleworthia	2.64715			0.000644477815957
k__Bacteria.p__Acidobacteriota.c__Blastocatellia.o__Blastocatellales.f__Blastocatellaceae.g__unclassified_Blastocatellaceae	2.7604			-
k__Bacteria.p__Proteobacteria.c__Alphaproteobacteria.o__Sphingomonadales.f__Sphingomonadaceae.g__Sphingomicrobium.s__Sphingomicrobium_marinum	2.79771			0.00013553085235
k__Bacteria.p__Cyanobacteria.c__Cyanobacteriia.o__Synechococcales	4.25747			-
k__Bacteria.p__Proteobacteria.c__Alphaproteobacteria.o__Caulobacterales.f__Caulobacteraceae.g__Phenylobacterium.s__unclassified_Phenylobacterium	2.34707			-
k__Bacteria.p__Firmicutes.c__Bacilli.o__Lactobacillales.f__Streptococcaceae.g__Lactococcus.s__unclassified_Lactococcus	3.5058			-
k__Bacteria.p__Proteobacteria.c__Alphaproteobacteria.o__Caulobacterales.f__Hyphomonadaceae.g__Oceanicaulis.s__unclassified_Oceanicaulis	2.42135			-
k__Bacteria.p__Proteobacteria.c__Gammaproteobacteria.o__Enterobacterales.f__Colwelliaceae.g__Thalassotalea.s__Thalassotalea_ganghwensis	2.88046			-
k__Bacteria.p__Firmicutes.c__Clostridia.o__Peptostreptococcales_Tissierellales.f__Anaerovoracaceae	2.78614			0.000449253056844
k__Bacteria.p__Deinococcota.c__Deinococci.o__Deinococcales.f__Trueperaceae	3.66352			-
k__Bacteria.p__Firmicutes.c__Clostridia.o__Lachnospirales.f__Lachnospiraceae.g__Lachnospiraceae_NK4A136_group.s__uncultured_Clostridiales_bacterium	2.91797			-
k__Bacteria.p__Bacteroidota.c__Bacteroidia.o__Flavobacteriales.f__Cryomorphaceae.g__Cryomorpha.s__unclassified_Cryomorpha	2.62569			-
k__Bacteria.p__Planctomycetota.c__Planctomycetes.o__Pirellulales.f__Pirellulaceae.g__Pirellula	2.45908			-
k__Bacteria.p__Proteobacteria.c__Alphaproteobacteria.o__Rhizobiales.f__Beijerinckiaceae.g__unclassified_Beijerinckiaceae.s__unclassified_Beijerinckiaceae	2.31447			-
k__Bacteria.p__Spirochaetota.c__Spirochaetia.o__Spirochaetales.f__Spirochaetaceae.g__Spirochaeta.s__unclassified_Spirochaeta	2.43578			-
k__Bacteria.p__Verrucomicrobiota.c__Verrucomicrobiae.o__Verrucomicrobiales.f__Akkermansiaceae.g__Akkermansia.s__unclassified_Akkermansia	4.49091	SZ	4.17558	2.2399470742e-05
k__Bacteria.p__Firmicutes.c__Bacilli.o__unclassified_Bacilli.f__unclassified_Bacilli	3.0053			-
k__Bacteria.p__Proteobacteria.c__Gammaproteobacteria.o__PLTA13	2.21957			-
k__Bacteria.p__Proteobacteria.c__Alphaproteobacteria.o__Rhizobiales.f__Rhizobiales_Incertae_Sedis.g__Dichotomicrobium	3.71482			0.000846268562606
k__Bacteria.p__Chloroflexi.c__Anaerolineae.o__SBR1031.f__uncultured_Anaerolineaceae_bacterium.g__uncultured_Anaerolineaceae_bacterium	2.72753			-
k__Bacteria.p__Proteobacteria.c__Alphaproteobacteria.o__Acetobacterales.f__Acetobacteraceae.g__Acidiphilium	3.04096			-
k__Bacteria.p__Proteobacteria.c__Alphaproteobacteria.o__Thalassobaculales.f__unclassified_Thalassobaculales.g__unclassified_Thalassobaculales	3.11645			0.0018100448866
k__Bacteria.p__Proteobacteria.c__Gammaproteobacteria.o__Pseudomonadales.f__Cellvibrionaceae	3.48212			-
k__Bacteria.p__Acidobacteriota.c__Acidobacteriae.o__Bryobacterales.f__Bryobacteraceae.g__Bryobacter.s__unclassified_Bryobacter	3.01041			-
k__Bacteria.p__Myxococcota	3.70075			0.00758747183253
k__Bacteria.p__Firmicutes.c__Bacilli.o__Erysipelotrichales.f__Erysipelatoclostridiaceae.g__Erysipelatoclostridium	3.23377			0.000275879255459
k__Bacteria.p__Firmicutes.c__Bacilli.o__Paenibacillales.f__Paenibacillaceae.g__Paenibacillus.s__Paenibacillus_uliginis	2.49389			-
k__Bacteria.p__Dadabacteria	2.67837			-
k__Bacteria.p__Bacteroidota.c__Bacteroidia.o__Flavobacteriales.f__Flavobacteriaceae.g__Robiginitalea.s__unclassified_Robiginitalea	3.46935			0.00051000968235
k__Bacteria.p__Firmicutes.c__Clostridia.o__Christensenellales.f__Christensenellaceae.g__Christensenellaceae_R_7_group.s__uncultured_prokaryote	2.10571			-
k__Bacteria.p__Proteobacteria.c__Gammaproteobacteria.o__Ectothiorhodospirales	2.96999			-
k__Bacteria.p__Proteobacteria.c__Alphaproteobacteria.o__Dongiales.f__Dongiaceae	2.20096			-
k__Bacteria.p__Sumerlaeota.c__Sumerlaeia.o__unclassified_Sumerlaeia.f__Omnitrophica_bacterium_OLB16	2.67896			-
k__Bacteria.p__Proteobacteria.c__Gammaproteobacteria.o__Enterobacterales.f__Pasteurellaceae	2.37173			-
k__Bacteria.p__Chloroflexi.c__Anaerolineae.o__Anaerolineales.f__Anaerolineaceae.g__unclassified_Anaerolineaceae	3.08512			-
k__Bacteria.p__Bdellovibrionota.c__Bdellovibrionia.o__Bdellovibrionales.f__Bdellovibrionaceae.g__Bdellovibrio	3.38083			-
k__Bacteria.p__Firmicutes.c__Bacilli.o__Erysipelotrichales.f__Erysipelotrichaceae.g__Ileibacterium	4.29371			2.34086466959e-06
k__Bacteria.p__Bacteroidota.c__Bacteroidia.o__Bacteroidales.f__Bacteroidales_RF16_group.g__unclassified_Bacteroidales_RF16_group.s__unclassified_Bacteroidales_RF16_group	2.19129			0.0374452302939
k__Bacteria.p__Proteobacteria.c__Alphaproteobacteria.o__Rhizobiales.f__KF_JG30_B3.g__unclassified_KF_JG30_B3.s__unclassified_KF_JG30_B3	2.28213			-
k__Bacteria.p__Proteobacteria.c__Gammaproteobacteria.o__Pseudomonadales.f__Cellvibrionaceae.g__Cellvibrio.s__unclassified_Cellvibrio	3.0231			-
k__Bacteria.p__Cyanobacteria.c__Cyanobacteriia.o__Cyanobacteriales.f__Xenococcaceae.g__Gloeocapsopsis_BDHKU_35101.s__unclassified_Gloeocapsopsis_BDHKU_35101	2.82877			0.0236588673453
k__Bacteria.p__Firmicutes.c__Clostridia.o__Oscillospirales.f__Ruminococcaceae.g__Ruminococcus.s__uncultured_Ruminococcus_sp_	2.88022			-
k__Bacteria.p__Proteobacteria.c__Gammaproteobacteria.o__Halothiobacillales	2.8065			0.0236588673453
k__Bacteria.p__Actinobacteriota.c__Actinobacteria.o__Corynebacteriales.f__Mycobacteriaceae.g__Mycobacterium.s__unclassified_Mycobacterium	2.88986			-
k__Bacteria.p__Deferribacterota.c__Deferribacteres.o__Deferribacterales.f__Deferribacteraceae.g__Mucispirillum.s__Mucispirillum_sp__69	3.33356			-
k__Bacteria.p__Bacteroidota.c__Bacteroidia.o__Flavobacteriales.f__Flavobacteriaceae.g__Seonamhaeicola	2.53015			0.00473489982757
k__Bacteria.p__Bacteroidota.c__Bacteroidia.o__Bacteroidales.f__Muribaculaceae.g__unclassified_Muribaculaceae.s__unclassified_Muribaculaceae	4.65544	SZ	4.26665	0.000166056889366
k__Bacteria.p__Proteobacteria.c__Alphaproteobacteria.o__Rhodobacterales.f__Rhodobacteraceae.g__unclassified_Rhodobacteraceae.s__unclassified_Rhodobacteraceae	4.61677	XY	4.30119	0.000216397665661
k__Bacteria.p__Firmicutes.c__Clostridia.o__Oscillospirales.f__Oscillospiraceae.g__UCG_005	3.65982			5.94947488994e-05
k__Bacteria.p__Bacteroidota.c__Bacteroidia.o__Chitinophagales.f__unclassified_Chitinophagales	2.82267			-
k__Bacteria.p__Campylobacterota.c__Campylobacteria.o__Campylobacterales.f__Campylobacteraceae.g__Campylobacter	3.46911			8.16338501774e-05
k__Bacteria.p__Proteobacteria.c__Alphaproteobacteria.o__SAR11_clade.f__Clade_III.g__unclassified_Clade_III.s__unclassified_Clade_III	2.95			-
k__Bacteria.p__Firmicutes.c__Bacilli.o__Bacillales.f__Bacillaceae.g__Virgibacillus	4.31556			0.0136775
k__Bacteria.p__Actinobacteriota.c__Actinobacteria.o__Frankiales.f__Sporichthyaceae.g__unclassified_Sporichthyaceae.s__unclassified_Sporichthyaceae	2.21913			-
k__Bacteria.p__Bacteroidota.c__Ignavibacteria.o__SJA_28	4.1549			1.94440511571e-05
k__Bacteria.p__Bacteroidota.c__Bacteroidia.o__Chitinophagales.f__Saprospiraceae.g__Phaeodactylibacter	3.58261			0.00192162226684
k__Bacteria.p__Fibrobacterota.c__Fibrobacteria.o__Fibrobacterales.f__Fibrobacteraceae.g__possible_genus_04.s__unclassified_possible_genus_04	2.25763			-
k__Bacteria.p__Bacteroidota.c__Bacteroidia.o__Sphingobacteriales.f__NS11_12_marine_group.g__unclassified_NS11_12_marine_group	3.17414			1.94440511571e-05
k__Bacteria.p__Bacteroidota.c__Bacteroidia.o__Bacteroidales.f__Bacteroidaceae.g__Bacteroides.s__uncultured_Bacteroides_sp_	2.37597			-
k__Bacteria.p__unclassified_Bacteria.c__unclassified_Bacteria.o__unclassified_Bacteria.f__unclassified_Bacteria	4.83911	DF	4.53435	0.000386228311884
k__Bacteria.p__Actinobacteriota.c__Acidimicrobiia.o__Actinomarinales	3.64358			0.00211425015319
k__Bacteria.p__Proteobacteria.c__Gammaproteobacteria.o__Enterobacterales.f__Aeromonadaceae.g__Oceanimonas	4.91379			-
k__Bacteria.p__Firmicutes.c__Bacilli.o__Erysipelotrichales.f__Erysipelotrichaceae.g__Faecalibaculum	3.0903			1.65166292986e-05
k__Bacteria.p__Firmicutes.c__Bacilli.o__Haloplasmatales.f__Haloplasmataceae	2.61524			-
k__Bacteria.p__Actinobacteriota.c__Coriobacteriia.o__Coriobacteriales.f__Coriobacteriaceae.g__Collinsella.s___Collinsella__massiliensis	3.03004			-
k__Bacteria.p__Proteobacteria.c__Alphaproteobacteria.o__Rhizobiales.f__Devosiaceae	3.87378			-
k__Bacteria.p__Proteobacteria.c__Alphaproteobacteria.o__Rhodobacterales.f__Rhodobacteraceae.g__unclassified_Rhodobacteraceae	4.61677	XY	4.30119	0.000216397665661
k__Bacteria.p__Firmicutes.c__Bacilli.o__Bacillales.f__Bacillaceae.g__Pontibacillus	4.74386	XY	4.44563	0.00178596457838
k__Bacteria.p__Proteobacteria.c__Gammaproteobacteria.o__Pseudomonadales.f__Moraxellaceae	4.25154			-
k__Bacteria.p__Firmicutes.c__Bacilli.o__Lactobacillales.f__Streptococcaceae.g__Streptococcus	3.26616			-
k__Bacteria.p__Actinobacteriota.c__Acidimicrobiia.o__Microtrichales.f__Ilumatobacteraceae.g__Ilumatobacter.s__unclassified_Ilumatobacter	3.73651			-
k__Bacteria.p__Firmicutes.c__unclassified_Firmicutes.o__unclassified_Firmicutes.f__unclassified_Firmicutes.g__unclassified_Firmicutes	3.30448			0.000500742531644
k__Bacteria.p__Cyanobacteria.c__Cyanobacteriia.o__Cyanobacteriales.f__Nostocaceae	3.05748			-
k__Bacteria.p__Verrucomicrobiota.c__Kiritimatiellae.o__WCHB1_41.f__uncultured_rumen_bacterium.g__uncultured_rumen_bacterium.s__uncultured_rumen_bacterium	2.59272			-
k__Archaea.p__unclassified_Archaea.c__unclassified_Archaea.o__unclassified_Archaea.f__unclassified_Archaea	2.98817			-
k__Bacteria.p__Myxococcota.c__Polyangia.o__Polyangiales	3.17489			-
k__Bacteria.p__Bacteroidota.c__Bacteroidia.o__Cytophagales.f__Cyclobacteriaceae.g__Marivirga	2.98465			-
k__Bacteria.p__Myxococcota.c__Polyangia.o__Nannocystales.f__Nannocystaceae.g__Nannocystis.s__unclassified_Nannocystis	2.23243			-
k__Bacteria.p__Chloroflexi.c__Anaerolineae.o__unclassified_Anaerolineae.f__uncultured_Chloroflexi_bacterium	2.01472			-
k__Bacteria.p__Acidobacteriota.c__Acidobacteriae.o__unclassified_Acidobacteriae.f__unclassified_Acidobacteriae.g__unclassified_Acidobacteriae	2.25645			-
k__Bacteria.p__Bacteroidota.c__Bacteroidia.o__Cytophagales.f__Cyclobacteriaceae.g__Fulvivirga.s__unclassified_Fulvivirga	2.93126			0.000889438933374
k__Bacteria.p__Synergistota.c__Synergistia.o__Synergistales.f__Synergistaceae.g__Acetomicrobium.s__unclassified_Acetomicrobium	2.3423			0.00473489982757
k__Bacteria.p__Bacteroidota.c__Bacteroidia.o__Flavobacteriales.f__Flavobacteriaceae.g__Robertkochia.s__Robertkochia_marina	3.2879			0.000545867453059
k__Bacteria.p__Proteobacteria.c__Gammaproteobacteria.o__Xanthomonadales.f__Xanthomonadaceae.g__unclassified_Xanthomonadaceae.s__unclassified_Xanthomonadaceae	3.36181			-
k__Bacteria.p__Actinobacteriota.c__Actinobacteria.o__Frankiales.f__Sporichthyaceae.g__hgcI_clade.s__unclassified_hgcI_clade	2.14866			-
k__Bacteria.p__Proteobacteria.c__Gammaproteobacteria.o__Pseudomonadales.f__Saccharospirillaceae.g__Saccharospirillum.s__Saccharospirillum_salsuginis	2.50556			-
k__Bacteria.p__Cyanobacteria.c__Cyanobacteriia.o__unclassified_Cyanobacteriia.f__unclassified_Cyanobacteriia.g__unclassified_Cyanobacteriia.s__unclassified_Cyanobacteriia	3.86716			8.42478945081e-06
k__Bacteria.p__Acidobacteriota.c__Holophagae.o__Subgroup_7.f__unclassified_Subgroup_7.g__unclassified_Subgroup_7.s__unclassified_Subgroup_7	2.34032			-
k__Bacteria.p__Bacteroidota.c__Bacteroidia.o__Sphingobacteriales.f__Sphingobacteriaceae.g__Sphingobacterium.s__unclassified_Sphingobacterium	3.19953			-
k__Bacteria.p__Verrucomicrobiota.c__Verrucomicrobiae.o__Verrucomicrobiales.f__DEV007.g__unclassified_DEV007	2.76184			-
k__Bacteria.p__Armatimonadota.c__Fimbriimonadia.o__Fimbriimonadales.f__Fimbriimonadaceae	2.12101			-
k__Bacteria.p__Proteobacteria.c__Alphaproteobacteria.o__Rhizobiales.f__Xanthobacteraceae.g__Pseudolabrys	2.3392			0.0334772820731
k__Bacteria.p__Cyanobacteria.c__Cyanobacteriia.o__Leptolyngbyales.f__Leptolyngbyaceae.g__unclassified_Leptolyngbyaceae.s__unclassified_Leptolyngbyaceae	3.05623			0.00163982330709
k__Bacteria.p__Proteobacteria.c__Gammaproteobacteria.o__Halothiobacillales.f__Thioalkalibacteraceae.g__Guyparkeria	2.8065			0.0236588673453
k__Bacteria.p__Bacteroidota.c__Rhodothermia.o__Balneolales.f__Balneolaceae.g__unclassified_Balneolaceae.s__Rhodohalobacter_mucosus	3.47579			0.00393242703383
k__Bacteria.p__Deinococcota.c__Deinococci.o__Deinococcales.f__Trueperaceae.g__Truepera	3.66352			-
k__Bacteria.p__Fibrobacterota.c__Fibrobacteria.o__Fibrobacterales.f__Fibrobacteraceae.g__Fibrobacter.s__unclassified_Fibrobacter	2.47825			-
k__Bacteria.p__Proteobacteria.c__Alphaproteobacteria.o__Sphingomonadales.f__Sphingomonadaceae	4.26032			0.0105584765406
k__Bacteria.p__Firmicutes.c__Bacilli.o__Bacillales.f__Bacillaceae.g__Alkalibacillus	3.46499			-
k__Bacteria.p__Proteobacteria.c__Gammaproteobacteria.o__Nitrococcales	3.61573			-
k__Bacteria.p__Bacteroidota.c__Bacteroidia.o__Cytophagales.f__Cyclobacteriaceae.g__unclassified_Cyclobacteriaceae	3.18131			-
k__Bacteria.p__Planctomycetota	3.88798			0.00195040749541
k__Bacteria.p__Latescibacterota.c__Latescibacteria	2.79325			-
k__Bacteria.p__Myxococcota.c__Polyangia.o__Polyangiales.f__Polyangiaceae.g__Sorangium.s__Sorangium_cellulosum	2.38502			-
k__Bacteria.p__Proteobacteria.c__Gammaproteobacteria.o__Burkholderiales.f__SC_I_84.g__unclassified_SC_I_84	3.38765			-
k__Bacteria.p__Bacteroidota.c__Bacteroidia.o__Bacteroidales.f__Marinilabiliaceae.g__unclassified_Marinilabiliaceae.s__unclassified_Marinilabiliaceae	2.7971			-
k__Bacteria.p__Actinobacteriota.c__Actinobacteria.o__Frankiales.f__unclassified_Frankiales.g__unclassified_Frankiales	2.49411			-
k__Bacteria.p__Bacteroidota.c__Bacteroidia.o__Chitinophagales	4.02764			0.00991440846769
k__Bacteria.p__Cyanobacteria.c__Cyanobacteriia.o__Cyanobacteriales.f__Geitlerinemaceae.g__Geitlerinema_PCC_7105.s__uncultured_cyanobacterium	2.68924			2.49349822089e-06
k__Bacteria.p__Verrucomicrobiota.c__Kiritimatiellae	3.42891			9.57178221225e-05
k__Bacteria.p__Acidobacteriota.c__unclassified_Acidobacteriota.o__unclassified_Acidobacteriota	2.29932			-
k__Bacteria.p__Gemmatimonadota.c__Gemmatimonadetes.o__Gemmatimonadales.f__Gemmatimonadaceae.g__Gemmatimonas.s__uncultured_Gemmatimonas_sp_	2.40541			-
k__Bacteria.p__Chloroflexi.c__Chloroflexia.o__Thermomicrobiales.f__Thermomicrobiaceae	2.33835			-
k__Bacteria.p__Proteobacteria.c__Gammaproteobacteria.o__Burkholderiales.f__Oxalobacteraceae.g__Massilia.s__unclassified_Massilia	3.64322			0.000344339553976
k__Bacteria.p__Proteobacteria.c__Gammaproteobacteria.o__Burkholderiales.f__Neisseriaceae.g__Neisseria	2.23149			-
k__Bacteria.p__Firmicutes.c__Clostridia.o__Peptostreptococcales_Tissierellales.f__Clostridiisalibacter.g__unclassified_Clostridiisalibacter	4.34474			-
k__Bacteria.p__Actinobacteriota.c__unclassified_Actinobacteriota	2.66876			-
k__Bacteria.p__Proteobacteria.c__Gammaproteobacteria.o__Burkholderiales.f__Burkholderiaceae.g__Burkholderia_Caballeronia_Paraburkholderia.s__unclassified_Burkholderia_Caballeronia_Paraburkholderia	3.90091			-
k__Bacteria.p__Chloroflexi.c__Chloroflexia.o__Thermomicrobiales.f__Thermomicrobiaceae.g__Sphaerobacter.s__unclassified_Sphaerobacter	2.33835			-
k__Bacteria.p__Actinobacteriota.c__Coriobacteriia.o__Coriobacteriales.f__Eggerthellaceae.g__Gordonibacter.s__unclassified_Gordonibacter	2.7782			4.25768076165e-06
k__Bacteria.p__Firmicutes.c__Bacilli.o__Lactobacillales.f__Streptococcaceae.g__Streptococcus.s__unclassified_Streptococcus	3.26616			-
k__Bacteria.p__Firmicutes.c__Clostridia.o__Clostridia_vadinBB60_group.f__uncultured_Clostridia_bacterium.g__uncultured_Clostridia_bacterium	2.65912			8.62409255499e-05
k__Bacteria.p__Firmicutes.c__Clostridia.o__Monoglobales.f__Monoglobaceae.g__Monoglobus.s__uncultured_Clostridium_sp_	2.39792			0.0332061267043
k__Bacteria.p__Actinobacteriota.c__Acidimicrobiia.o__Microtrichales.f__unclassified_Microtrichales.g__unclassified_Microtrichales.s__unclassified_Microtrichales	2.935			-
k__Bacteria.p__Verrucomicrobiota.c__Verrucomicrobiae.o__Verrucomicrobiales.f__Verrucomicrobiaceae	2.41937			-
k__Bacteria.p__Firmicutes.c__Clostridia.o__Peptococcales.f__Peptococcaceae	3.39033			4.00030546694e-05
k__Bacteria.p__Actinobacteriota.c__Actinobacteria.o__Micrococcales.f__Micrococcaceae.g__Arthrobacter	2.80589			-
k__Bacteria.p__Desulfobacterota.c__Syntrophobacteria.o__Syntrophobacterales.f__unclassified_Syntrophobacterales	2.40135			0.00013553085235
k__Bacteria.p__Proteobacteria.c__Alphaproteobacteria.o__Rhizobiales.f__Devosiaceae.g__Devosia	3.07854			-
k__Bacteria.p__Latescibacterota.c__Latescibacteria.o__Latescibacterales.f__Latescibacteraceae.g__unclassified_Latescibacteraceae.s__unclassified_Latescibacteraceae	2.79325			-
k__Bacteria.p__Campylobacterota.c__Campylobacteria.o__Campylobacterales.f__Helicobacteraceae.g__Helicobacter.s__unclassified_Helicobacter	3.6734			-
k__Bacteria.p__Cyanobacteria.c__Cyanobacteriia.o__Limnotrichales.f__Limnotrichaceae.g__Limnothrix.s__unclassified_Limnothrix	3.77104			0.00013553085235
k__Bacteria.p__Desulfobacterota.c__Desulfovibrionia.o__Desulfovibrionales.f__Desulfovibrionaceae.g__Desulfovibrio.s__Desulfovibrio_piger	2.85249			2.88746724811e-08
k__Bacteria.p__Proteobacteria.c__Alphaproteobacteria.o__Rhizobiales.f__Rhizobiaceae.g__unclassified_Rhizobiaceae	3.53318			-
k__Bacteria.p__Bacteroidota.c__Bacteroidia.o__Bacteroidales.f__ML635J_40_aquatic_group.g__uncultured_Sphingobacteriia_bacterium.s__uncultured_Sphingobacteriia_bacterium	2.64959			-
k__Bacteria.p__Firmicutes.c__Clostridia.o__Oscillospirales.f__Ruminococcaceae.g___Eubacterium__siraeum_group	2.10615			-
k__Bacteria.p__Actinobacteriota.c__Actinobacteria.o__Micromonosporales.f__Micromonosporaceae	3.87182			-
k__Bacteria.p__Bacteroidota.c__Kapabacteria.o__Kapabacteriales.f__unclassified_Kapabacteriales	2.75337			-
k__Bacteria.p__Proteobacteria.c__Alphaproteobacteria.o__Azospirillales.f__unclassified_Azospirillales	2.13502			-
k__Bacteria.p__Desulfobacterota.c__Desulfovibrionia.o__Desulfovibrionales.f__Desulfovibrionaceae.g__Mailhella.s__Desulfovibrio_sp__Marseille_P3199	2.73156			2.88746724811e-08
k__Bacteria.p__Firmicutes.c__Bacilli.o__Lactobacillales.f__Lactobacillaceae.g__Lactobacillus	3.49861			-
k__Bacteria.p__Proteobacteria.c__Gammaproteobacteria.o__Steroidobacterales.f__Steroidobacteraceae.g__unclassified_Steroidobacteraceae	2.52734			-
k__Bacteria.p__Bacteroidota.c__Rhodothermia.o__Balneolales.f__Balneolaceae.g__Balneola	3.32031			0.0179149843766
k__Bacteria.p__Desulfobacterota.c__Desulfuromonadia.o__Bradymonadales.f__Bradymonadaceae.g__unclassified_Bradymonadaceae	3.769			0.00654210683298
k__Bacteria.p__Proteobacteria.c__Gammaproteobacteria.o__Gammaproteobacteria_Incertae_Sedis.f__Unknown_Family.g__Acidibacter.s__unclassified_Acidibacter	2.41412			-
k__Bacteria.p__Acidobacteriota.c__Thermoanaerobaculia.o__Thermoanaerobaculales	3.59934			-
k__Bacteria.p__Bacteroidota.c__Bacteroidia.o__Cytophagales.f__Microscillaceae.g__unclassified_Microscillaceae	3.20181			-
k__Bacteria.p__Proteobacteria.c__Gammaproteobacteria.o__Burkholderiales.f__Rhodocyclaceae.g__Thauera	3.68461			0.00197053513856
k__Bacteria.p__Firmicutes.c__Bacilli.o__Erysipelotrichales.f__Erysipelotrichaceae.g__Allobaculum.s__uncultured_Allobaculum_sp_	3.26367			-
k__Bacteria.p__Chloroflexi.c__Anaerolineae.o__SBR1031.f__uncultured_soil_bacterium.g__uncultured_soil_bacterium.s__uncultured_soil_bacterium	2.31706			-
k__Bacteria.p__Proteobacteria.c__Alphaproteobacteria.o__Sphingomonadales.f__Sphingomonadaceae.g__Altererythrobacter.s__unclassified_Altererythrobacter	2.71543			-
k__Bacteria.p__Actinobacteriota.c__Actinobacteria.o__Corynebacteriales	3.22762			-
k__Bacteria.p__Verrucomicrobiota.c__Verrucomicrobiae.o__Verrucomicrobiales.f__Akkermansiaceae	4.49091	SZ	4.17558	2.2399470742e-05
k__Bacteria.p__Bacteroidota.c__Bacteroidia.o__Chitinophagales.f__Chitinophagaceae.g__Edaphobaculum	2.64362			0.0117084452046
k__Bacteria.p__Firmicutes.c__Bacilli.o__Bacillales.f__Bacillaceae.g__Salimicrobium.s__unclassified_Salimicrobium	2.72019			0.0236588673453
k__Bacteria.p__Proteobacteria.c__Alphaproteobacteria.o__Kiloniellales.f__Fodinicurvataceae	3.80096			-
k__Bacteria.p__Proteobacteria.c__Gammaproteobacteria.o__Pseudomonadales.f__Oleiphilaceae	2.4045			0.0236588673453
k__Bacteria.p__Bacteroidota.c__Rhodothermia.o__Rhodothermales	4.25653			-
k__Bacteria.p__Acidobacteriota.c__Vicinamibacteria.o__Vicinamibacterales.f__Vicinamibacteraceae	3.1983			-
k__Bacteria.p__Actinobacteriota.c__Actinobacteria.o__unclassified_Actinobacteria.f__unclassified_Actinobacteria.g__unclassified_Actinobacteria.s__unclassified_Actinobacteria	3.02949			0.00615461668482
k__Bacteria.p__Proteobacteria.c__Alphaproteobacteria.o__Rhizobiales.f__Rhizobiaceae.g__Mesorhizobium.s__unclassified_Mesorhizobium	2.9128			-
k__Bacteria.p__Verrucomicrobiota.c__Verrucomicrobiae.o__Verrucomicrobiales.f__DEV007.g__unclassified_DEV007.s__unclassified_DEV007	2.76184			-
k__Bacteria.p__Proteobacteria.c__Gammaproteobacteria.o__Burkholderiales.f__Comamonadaceae.g__unclassified_Comamonadaceae	3.52492			-
k__Bacteria.p__Firmicutes.c__Bacilli.o__Bacillales.f__Bacillaceae.g__Virgibacillus.s__unclassified_Virgibacillus	4.1456			0.00393242703383
k__Bacteria.p__Bacteroidota.c__Bacteroidia.o__Bacteroidales.f__Tannerellaceae.g__Parabacteroides.s__Parabacteroides_merdae	2.97138			7.30199609222e-05
k__Bacteria.p__Chloroflexi.c__Chloroflexia.o__Chloroflexales.f__Roseiflexaceae.g__unclassified_Roseiflexaceae	3.09419			-
k__Archaea.p__Halobacterota	4.27328			3.20508905374e-05
k__Bacteria.p__Proteobacteria.c__Gammaproteobacteria.o__Enterobacterales.f__Shewanellaceae.g__Shewanella.s__Shewanella_corallii	3.51578			0.0236588673453
k__Bacteria.p__Proteobacteria	5.61267	XY	5.21069	0.000917342772121
k__Bacteria.p__Bacteroidota.c__Bacteroidia.o__Chitinophagales.f__Saprospiraceae.g__unclassified_Saprospiraceae.s__unclassified_Saprospiraceae	3.58807			-
k__Bacteria.p__Firmicutes.c__Clostridia.o__Oscillospirales.f___Eubacterium__coprostanoligenes_group.g__unclassified__Eubacterium__coprostanoligenes_group.s__unclassified__Eubacterium__coprostanoligenes_group	3.43603			0.0103926853342
k__Bacteria.p__Actinobacteriota.c__Thermoleophilia.o__Solirubrobacterales.f__Solirubrobacteraceae.g__Solirubrobacter.s__unclassified_Solirubrobacter	2.05004			-
k__Bacteria.p__Actinobacteriota.c__Acidimicrobiia.o__Microtrichales.f__Ilumatobacteraceae.g__unclassified_Ilumatobacteraceae.s__unclassified_Ilumatobacteraceae	2.56974			-
k__Bacteria.p__Proteobacteria.c__Gammaproteobacteria.o__Chromatiales.f__Chromatiaceae.g__Halochromatium	3.26422			0.00473489982757
k__Bacteria.p__Proteobacteria.c__Gammaproteobacteria.o__Nitrosococcales.f__Nitrosococcaceae	2.5446			0.0236588673453
k__Bacteria.p__Proteobacteria.c__Gammaproteobacteria.o__BD7_8.f__uncultured_gamma_proteobacterium	2.57567			-
k__Bacteria.p__Actinobacteriota.c__Actinobacteria.o__Micromonosporales.f__Micromonosporaceae.g__Longispora.s__unclassified_Longispora	3.78912			-
k__Bacteria.p__Sumerlaeota	3.202			-
k__Bacteria.p__Actinobacteriota.c__Actinobacteria.o__Micrococcales.f__Microbacteriaceae.g__unclassified_Microbacteriaceae.s__unclassified_Microbacteriaceae	2.80397			-
k__Bacteria.p__Proteobacteria.c__Gammaproteobacteria.o__Burkholderiales.f__Alcaligenaceae	3.23453			-
k__Bacteria.p__Chloroflexi.c__Anaerolineae.o__SBR1031.f__uncultured_microorganism	2.91851			0.00338845302537
k__Bacteria.p__Actinobacteriota.c__Coriobacteriia.o__Coriobacteriales.f__Eggerthellaceae.g__Gordonibacter	2.7782			4.25768076165e-06
k__Bacteria.p__Firmicutes.c__Clostridia.o__Lachnospirales.f__Lachnospiraceae.g___Eubacterium__xylanophilum_group.s__unclassified__Eubacterium__xylanophilum_group	2.15324			-
k__Bacteria.p__Cyanobacteria.c__Cyanobacteriia.o__Phormidesmiales.f__Phormidesmiaceae.g__Acrophormium_PCC_7375.s__unclassified_Acrophormium_PCC_7375	2.46715			0.0236588673453
k__Bacteria.p__Proteobacteria.c__Alphaproteobacteria.o__SAR11_clade.f__Clade_III	2.95			-
k__Bacteria.p__Sumerlaeota.c__Sumerlaeia.o__unclassified_Sumerlaeia.f__unclassified_Sumerlaeia.g__unclassified_Sumerlaeia.s__unclassified_Sumerlaeia	2.35245			-
k__Bacteria.p__Proteobacteria.c__Alphaproteobacteria.o__SAR11_clade.f__Clade_III.g__unclassified_Clade_III	2.95			-
k__Bacteria.p__Proteobacteria.c__Gammaproteobacteria.o__Pseudomonadales.f__SAR86_clade	2.78775			-
k__Bacteria.p__Fibrobacterota.c__Chitinivibrionia.o__Chitinivibrionales.f__Chitinivibrionaceae.g__possible_genus_03	2.51161			0.00013553085235
k__Bacteria.p__Campylobacterota.c__Campylobacteria.o__Campylobacterales.f__Campylobacteraceae	3.46911			8.16338501774e-05
k__Bacteria.p__Bacteroidota.c__Bacteroidia.o__Flavobacteriales.f__Weeksellaceae.g__unclassified_Weeksellaceae.s__uncultured_Flavobacterium_sp_	2.96434			-
k__Bacteria.p__Chloroflexi.c__Ktedonobacteria.o__Ktedonobacterales.f__Ktedonobacteraceae.g__unclassified_Ktedonobacteraceae	2.94514			-
k__Bacteria.p__Proteobacteria.c__Gammaproteobacteria.o__Pseudomonadales.f__SAR86_clade.g__unclassified_SAR86_clade.s__unclassified_SAR86_clade	2.78775			-
k__Bacteria.p__Chloroflexi.c__Dehalococcoidia.o__unclassified_Dehalococcoidia.f__unclassified_Dehalococcoidia	3.117			-
k__Bacteria.p__Proteobacteria.c__Gammaproteobacteria.o__Pseudomonadales.f__Microbulbiferaceae	2.52318			0.000644477815957
k__Bacteria.p__Myxococcota.c__Myxococcia.o__Myxococcales.f__Myxococcaceae.g__P3OB_42.s__unclassified_P3OB_42	3.04702			-
k__Bacteria.p__Proteobacteria.c__Alphaproteobacteria.o__Rhizobiales.f__Beijerinckiaceae	3.53094			8.17069297743e-06
k__Archaea.p__Crenarchaeota.c__Bathyarchaeia.o__unclassified_Bathyarchaeia.f__unclassified_Bathyarchaeia	2.34733			-
k__Bacteria.p__Desulfobacterota.c__Desulfobacteria.o__Desulfobacterales.f__Desulfosarcinaceae	2.926			-
k__Bacteria.p__Verrucomicrobiota.c__Lentisphaeria.o__Victivallales.f__Victivallaceae	2.71278			1.94440511571e-05
k__Bacteria.p__Chloroflexi.c__Chloroflexia.o__Kallotenuales.f__Kallotenuaceae.g__Kallotenue	2.42424			0.00473489982757
k__Bacteria.p__Gemmatimonadota.c__Gemmatimonadetes.o__Gemmatimonadales.f__Gemmatimonadaceae.g__Gemmatimonas.s__unclassified_Gemmatimonas	3.07456			-
k__Bacteria.p__Proteobacteria.c__Alphaproteobacteria.o__Sphingomonadales.f__Sphingomonadaceae.g__Sphingomonas.s__unclassified_Sphingomonas	3.49999			-
k__Bacteria.p__Firmicutes.c__Bacilli.o__Bacillales.f__Bacillaceae.g__Bacillus.s__unclassified_Bacillus	4.14101			0.00314127889656
k__Bacteria.p__Proteobacteria.c__Gammaproteobacteria.o__Xanthomonadales.f__Xanthomonadaceae.g__Luteimonas.s__unclassified_Luteimonas	3.32991			-
k__Bacteria.p__Firmicutes.c__Clostridia.o__Peptostreptococcales_Tissierellales.f__Alkaliphilus.g__unclassified_Alkaliphilus	2.48003			-
k__Bacteria.p__Planctomycetota.c__Phycisphaerae.o__Phycisphaerales	3.77266			-
k__Bacteria.p__Proteobacteria.c__Gammaproteobacteria.o__PLTA13.f__uncultured_gamma_proteobacterium.g__uncultured_gamma_proteobacterium.s__uncultured_gamma_proteobacterium	2.21957			-
k__Bacteria.p__Verrucomicrobiota.c__Omnitrophia.o__Omnitrophales.f__Omnitrophaceae.g__Candidatus_Omnitrophus.s__unclassified_Candidatus_Omnitrophus	4.7173	SZ	4.4297	7.48921864978e-06
k__Bacteria.p__Proteobacteria.c__Gammaproteobacteria.o__EPR3968_O8a_Bc78.f__uncultured_gamma_proteobacterium.g__uncultured_gamma_proteobacterium.s__uncultured_gamma_proteobacterium	2.33017			0.0104983416518
k__Bacteria.p__Sumerlaeota.c__Sumerlaeia.o__unclassified_Sumerlaeia.f__unclassified_Sumerlaeia	2.35245			-
k__Bacteria.p__Firmicutes.c__Clostridia.o__Oscillospirales.f__Hungateiclostridiaceae.g__unclassified_Hungateiclostridiaceae.s__unclassified_Hungateiclostridiaceae	2.3657			-
k__Bacteria.p__Proteobacteria.c__unclassified_Proteobacteria.o__unclassified_Proteobacteria.f__unclassified_Proteobacteria	2.56666			-
k__Bacteria.p__Firmicutes.c__Clostridia.o__Lachnospirales.f__Lachnospiraceae.g__Roseburia.s__unclassified_Roseburia	2.25256			-
k__Bacteria.p__Nitrospirota	3.20559			-
k__Bacteria.p__Firmicutes.c__Bacilli.o__Bacillales.f__Bacillaceae.g__Halobacillus.s__unclassified_Halobacillus	3.95916			0.00338845302537
k__Bacteria.p__Firmicutes.c__Clostridia.o__Oscillospirales.f__Oscillospiraceae.g__UCG_002	2.66685			-
k__Archaea.p__Halobacterota.c__Halobacteria.o__Halobacterales.f__Haloferacaceae.g__unclassified_Haloferacaceae.s__unclassified_Haloferacaceae	3.17112			0.00161426497465
k__Bacteria.p__Proteobacteria.c__Gammaproteobacteria.o__Pseudomonadales.f__Halomonadaceae.g__Larsenimonas.s__Larsenimonas_salina	3.92406			-
k__Bacteria.p__Acidobacteriota.c__Thermoanaerobaculia.o__Thermoanaerobaculales.f__Thermoanaerobaculaceae.g__Subgroup_10	3.57728			-
k__Bacteria.p__Fusobacteriota.c__Fusobacteriia.o__Fusobacteriales.f__Fusobacteriaceae	4.4249	SZ	4.11086	0.000423694713808
k__Bacteria.p__Firmicutes.c__Bacilli.o__Lactobacillales.f__Lactobacillaceae.g__Weissella.s__unclassified_Weissella	3.37867			-
k__Bacteria.p__Fibrobacterota.c__Chitinivibrionia.o__Chitinivibrionales.f__Chitinivibrionaceae.g__possible_genus_03.s__uncultured_Fibrobacteres_bacterium	2.51161			0.00013553085235
k__Bacteria.p__Acidobacteriota.c__Thermoanaerobaculia.o__Thermoanaerobaculales.f__Thermoanaerobaculaceae	3.59934			-
k__Bacteria.p__Actinobacteriota.c__Acidimicrobiia.o__Actinomarinales.f__unclassified_Actinomarinales.g__uncultured_actinobacterium.s__unclassified_Actinomarinales	2.54708			0.00473489982757
k__Bacteria.p__Cyanobacteria.c__Cyanobacteriia.o__Cyanobacteriales.f__Rubidibacteraceae.g__Dactylococcopsis_PCC_8305	3.76426			1.94440511571e-05
k__Bacteria.p__Proteobacteria.c__Gammaproteobacteria.o__Pseudomonadales.f__Marinobacteraceae	3.20148			0.00160301935759
k__Bacteria.p__Chloroflexi.c__Ktedonobacteria.o__Ktedonobacterales.f__JG30_KF_AS9	2.45718			-
k__Bacteria.p__Actinobacteriota.c__Actinobacteria.o__Frankiales.f__unclassified_Frankiales	2.49411			-
k__Bacteria.p__Bacteroidota.c__Bacteroidia.o__Bacteroidales.f__Barnesiellaceae.g__Barnesiella.s__unclassified_Barnesiella	2.93968			1.73057189295e-06
k__Bacteria.p__Proteobacteria.c__Gammaproteobacteria.o__Pseudomonadales.f__Moraxellaceae.g__Psychrobacter.s__unclassified_Psychrobacter	3.87299			0.0130346122776
k__Bacteria.p__Firmicutes.c__Negativicutes.o__Acidaminococcales.f__Acidaminococcaceae.g__Acidaminococcus.s__unclassified_Acidaminococcus	2.55846			-
k__Bacteria.p__Proteobacteria.c__Gammaproteobacteria.o__Burkholderiales.f__Sutterellaceae.g__Parasutterella.s__Parasutterella_secunda	2.64021			9.21575679572e-06
k__Bacteria.p__Myxococcota.c__Myxococcia.o__Myxococcales.f__Anaeromyxobacteraceae.g__Anaeromyxobacter	2.96355			-
k__Bacteria.p__Proteobacteria.c__Gammaproteobacteria.o__Enterobacterales.f__Colwelliaceae.g__Thalassotalea.s__Thalassotalea_ponticola	2.61943			0.0236588673453
k__Bacteria.p__Proteobacteria.c__Gammaproteobacteria.o__Burkholderiales.f__Comamonadaceae.g__Comamonas.s__Comamonas_terrigena	2.61454			-
k__Bacteria.p__Patescibacteria.c__Parcubacteria.o__Candidatus_Kaiserbacteria.f__unclassified_Candidatus_Kaiserbacteria	3.56123			-
k__Bacteria.p__Actinobacteriota.c__Thermoleophilia.o__Gaiellales.f__unclassified_Gaiellales.g__unclassified_Gaiellales	2.98169			-
k__Bacteria.p__Nitrospirota.c__Nitrospiria	3.19243			-
k__Bacteria.p__Acidobacteriota.c__Acidobacteriae.o__unclassified_Acidobacteriae.f__unclassified_Acidobacteriae	2.25645			-
k__Bacteria.p__Actinobacteriota.c__Actinobacteria.o__Bifidobacteriales.f__Bifidobacteriaceae	4.10649			-
k__Bacteria.p__Bacteroidota.c__Rhodothermia.o__Rhodothermales.f__Rhodothermaceae.g__Salinibacter.s__unclassified_Salinibacter	3.25993			0.000846268562606
k__Bacteria.p__Bacteroidota.c__Bacteroidia.o__Bacteroidales.f__Bacteroidaceae.g__Bacteroides.s__Bacteroides_sp__SB5	2.48943			2.48471003594e-05
k__Bacteria.p__Proteobacteria.c__Gammaproteobacteria.o__Nitrosococcales.f__Nitrosococcaceae.g__CI75cm_2_12	2.5446			0.0236588673453
k__Bacteria.p__Bacteroidota.c__Bacteroidia.o__Cytophagales.f__Spirosomaceae	3.21524			-
k__Bacteria.p__Bacteroidota.c__Bacteroidia.o__Bacteroidales.f__Bacteroidetes_vadinHA17.g__unclassified_Bacteroidetes_vadinHA17	2.16611			-
k__Bacteria.p__Fibrobacterota.c__Fibrobacteria.o__Fibrobacterales.f__Fibrobacteraceae	3.17926			-
k__Bacteria.p__Bdellovibrionota.c__Oligoflexia.o__0319_6G20.f__unclassified_0319_6G20	2.17188			0.0108004478342
k__Bacteria.p__Fibrobacterota.c__Fibrobacteria.o__Fibrobacterales.f__Fibrobacteraceae.g__Fibrobacter	3.04762			-
k__Bacteria.p__Proteobacteria.c__Alphaproteobacteria.o__Dongiales.f__Dongiaceae.g__Dongia.s__unclassified_Dongia	2.20096			-
k__Bacteria.p__Proteobacteria.c__Alphaproteobacteria.o__Rhizobiales.f__Rhizobiaceae.g__Aminobacter	2.39241			-
k__Bacteria.p__Firmicutes.c__Bacilli.o__Bacillales.f__unclassified_Bacillales	2.31597			-
k__Bacteria.p__Firmicutes.c__Clostridia.o__Clostridiales.f__Clostridiaceae	4.63876	DZ	4.32597	0.000581699823146
k__Bacteria.p__Proteobacteria.c__Alphaproteobacteria.o__unclassified_Alphaproteobacteria.f__uncultured_Rhodospirillaceae_bacterium.g__unclassified_Alphaproteobacteria.s__unclassified_Alphaproteobacteria	3.05626			-
k__Bacteria.p__Firmicutes.c__Bacilli.o__Bacillales.f__Bacillaceae.g__Alkalibacillus.s__Alkalibacillus_flavidus	2.94237			-
k__Bacteria.p__Spirochaetota.c__Spirochaetia.o__Spirochaetales.f__Spirochaetaceae.g__Spirochaeta	2.43578			-
k__Bacteria.p__Firmicutes.c__Clostridia.o__Clostridia_vadinBB60_group.f__unclassified_Clostridia_vadinBB60_group.g__unclassified_Clostridia_vadinBB60_group.s__unclassified_Clostridia_vadinBB60_group	3.42184			3.92030824315e-05
k__Bacteria.p__Elusimicrobiota	3.41555			8.95819279084e-08
k__Bacteria.p__Actinobacteriota.c__Coriobacteriia.o__Coriobacteriales.f__Atopobiaceae.g__Olsenella.s__unclassified_Olsenella	3.77606			2.9361008076e-05
k__Archaea.p__Euryarchaeota	3.47927			1.14934187725e-05
k__Bacteria.p__Bacteroidota.c__Rhodothermia.o__Balneolales.f__Balneolaceae.g__Rhodohalobacter.s__unclassified_Rhodohalobacter	3.08514			-
k__Bacteria.p__Firmicutes.c__Bacilli.o__Staphylococcales.f__Staphylococcaceae.g__Staphylococcus	3.1012			-
k__Bacteria.p__Proteobacteria.c__Alphaproteobacteria.o__Rhodobacterales.f__Rhodobacteraceae.g__Roseovarius.s__unclassified_Roseovarius	2.48397			0.0236588673453
k__Bacteria.p__Patescibacteria.c__ABY1.o__Candidatus_Falkowbacteria	3.46214			-
k__Bacteria.p__Proteobacteria.c__Alphaproteobacteria.o__Caulobacterales.f__Caulobacteraceae.g__Asticcacaulis	2.62636			-
k__Bacteria.p__Proteobacteria.c__Gammaproteobacteria.o__Enterobacterales.f__Aeromonadaceae.g__unclassified_Aeromonadaceae	2.08483			-
k__Bacteria.p__Proteobacteria.c__Gammaproteobacteria.o__Competibacterales.f__Competibacteraceae.g__Candidatus_Competibacter	2.80645			-
k__Bacteria.p__Dependentiae.c__Babeliae.o__Babeliales.f__UBA12409.g__unclassified_UBA12409.s__unclassified_UBA12409	2.24562			-
k__Bacteria.p__Cyanobacteria.c__Vampirivibrionia.o__Gastranaerophilales.f__uncultured_rumen_bacterium	2.55862			0.000596400989055
k__Bacteria.p__Actinobacteriota.c__Actinobacteria.o__Corynebacteriales.f__Dietziaceae	2.57074			-
k__Bacteria.p__Proteobacteria.c__Alphaproteobacteria.o__Rhizobiales.f__Rhizobiales_Incertae_Sedis.g__unclassified_Rhizobiales_Incertae_Sedis	2.59087			0.0019392010639
k__Bacteria.p__Actinobacteriota.c__Actinobacteria.o__Micrococcales.f__Microbacteriaceae.g__Agromyces.s__unclassified_Agromyces	2.44887			-
k__Bacteria.p__Proteobacteria.c__Alphaproteobacteria.o__Micavibrionales.f__unclassified_Micavibrionales	2.30619			-
k__Bacteria.p__Gemmatimonadota.c__Gemmatimonadetes.o__Gemmatimonadales.f__Gemmatimonadaceae.g__unclassified_Gemmatimonadaceae.s__Gemmatimonadetes_bacterium_LX87	2.34341			-
k__Bacteria.p__Bacteroidota.c__Bacteroidia.o__Flavobacteriales.f__Flavobacteriaceae.g__Gramella.s__unclassified_Gramella	3.5738			0.000846268562606
k__Bacteria.p__Spirochaetota.c__Spirochaetia.o__Spirochaetales.f__Spirochaetaceae.g__Treponema	3.58017			0.00017851522097
k__Bacteria.p__Proteobacteria.c__Alphaproteobacteria.o__Kiloniellales.f__Fodinicurvataceae.g__Rhodovibrio.s__unclassified_Rhodovibrio	3.75085			0.00013553085235
k__Bacteria.p__Halanaerobiaeota.c__Halanaerobiia.o__Halanaerobiales.f__Halanaerobiaceae.g__Halanaerobium	3.8509			0.0139091254078
k__Bacteria.p__Bacteroidota.c__Bacteroidia.o__Sphingobacteriales	4.0117			0.000367051648146
k__Archaea.p__Halobacterota.c__Halobacteria.o__Halobacterales.f__Halomicrobiaceae.g__Halapricum	3.45765			0.00425495470474
k__Bacteria.p__Proteobacteria.c__Alphaproteobacteria.o__unclassified_Alphaproteobacteria.f__unclassified_Alphaproteobacteria.g__unclassified_Alphaproteobacteria	4.10339			0.00173941930748
k__Bacteria.p__Chloroflexi.c__Anaerolineae.o__SBR1031.f__anaerobic_bacterium_MO_CFX2.g__unclassified_anaerobic_bacterium_MO_CFX2.s__unclassified_anaerobic_bacterium_MO_CFX2	2.45236			0.00473489982757
k__Bacteria.p__Proteobacteria.c__Gammaproteobacteria.o__Pseudomonadales.f__Nitrincolaceae.g__Neptunomonas	3.86213			2.49349822089e-06
k__Bacteria.p__Firmicutes.c__Limnochordia.o__Limnochordales.f__Limnochordaceae.g__uncultured_compost_bacterium.s__uncultured_compost_bacterium	2.5794			-
k__Bacteria.p__Proteobacteria.c__Alphaproteobacteria.o__Azospirillales	2.13502			-
k__Archaea.p__Crenarchaeota.c__Bathyarchaeia	2.41798			-
k__Bacteria.p__Bacteroidota.c__Bacteroidia.o__Cytophagales.f__MWH_CFBk5	2.61435			-
k__Bacteria.p__Actinobacteriota.c__Actinobacteria.o__Streptosporangiales	3.27291			-
k__Bacteria.p__Myxococcota.c__Polyangia.o__Haliangiales.f__Haliangiaceae.g__Haliangium.s__uncultured_Myxococcales_bacterium	2.2366			-
k__Bacteria.p__Proteobacteria.c__Gammaproteobacteria.o__Burkholderiales.f__Nitrosomonadaceae	2.82263			-
k__Bacteria.p__Chloroflexi.c__Anaerolineae.o__Ardenticatenales.f__unclassified_Ardenticatenales.g__unclassified_Ardenticatenales.s__unclassified_Ardenticatenales	2.96051			0.0472319943931
k__Bacteria.p__Bacteroidota.c__Ignavibacteria.o__SJA_28.f__unclassified_SJA_28.g__unclassified_SJA_28.s__unclassified_SJA_28	2.7588			0.000846268562606
k__Bacteria.p__Bdellovibrionota.c__Oligoflexia.o__Oligoflexales.f__Oligoflexaceae	2.52785			0.0119568807236
k__Bacteria.p__Actinobacteriota.c__Acidimicrobiia.o__Actinomarinales.f__Actinomarinaceae	2.7555			0.00711625085332
k__Bacteria.p__Firmicutes.c__Bacilli.o__Erysipelotrichales.f__Erysipelotrichaceae.g__Holdemanella.s__unclassified_Holdemanella	2.82308			-
k__Bacteria.p__Bacteroidota.c__Bacteroidia.o__Cytophagales.f__Spirosomaceae.g__Persicitalea.s__unclassified_Persicitalea	2.83644			-
k__Bacteria.p__Proteobacteria.c__Gammaproteobacteria.o__Pseudomonadales.f__Halomonadaceae.g__Halovibrio.s__unclassified_Halovibrio	2.98279			0.0236588673453
k__Bacteria.p__Proteobacteria.c__Gammaproteobacteria.o__Burkholderiales.f__SC_I_84.g__unclassified_SC_I_84.s__unclassified_SC_I_84	3.38765			-
k__Bacteria.p__Actinobacteriota.c__Actinobacteria.o__Micrococcales.f__Micrococcaceae.g__Rothia.s__Rothia_mucilaginosa	2.12202			-
k__Bacteria.p__Firmicutes.c__Clostridia.o__Lachnospirales.f__Lachnospiraceae.g___Ruminococcus__gnavus_group	2.3926			-
k__Bacteria.p__Proteobacteria.c__Gammaproteobacteria.o__Enterobacterales.f__Hafniaceae	3.82612			-
k__Bacteria.p__Synergistota.c__Synergistia.o__Synergistales.f__Synergistaceae	3.5146			1.42260577969e-05
k__Bacteria.p__Proteobacteria.c__Alphaproteobacteria.o__Rhodobacterales.f__Rhodobacteraceae.g__Marivivens	3.12123			-
k__Bacteria.p__Firmicutes.c__Clostridia.o__Lachnospirales.f__Lachnospiraceae.g__unclassified_Lachnospiraceae.s__unclassified_Lachnospiraceae	4.28848			8.24805636666e-05
k__Bacteria.p__Planctomycetota.c__Phycisphaerae.o__Phycisphaerales.f__Phycisphaeraceae.g__I_8	3.18173			0.000846268562606
k__Archaea.p__Crenarchaeota.c__Nitrososphaeria.o__Nitrososphaerales.f__Nitrososphaeraceae.g__unclassified_Nitrososphaeraceae	3.52797			0.000388223700683
k__Bacteria.p__Cyanobacteria.c__Cyanobacteriia.o__Phormidesmiales.f__Phormidesmiaceae.g__Acrophormium_PCC_7375	2.46715			0.0236588673453
k__Archaea.p__Halobacterota.c__Halobacteria.o__Halobacterales.f__Halomicrobiaceae.g__Halomicrobium.s__uncultured_archaeon	2.58837			-
k__Bacteria.p__Verrucomicrobiota.c__Verrucomicrobiae.o__Pedosphaerales	3.26536			-
k__Bacteria.p__Bacteroidota.c__Bacteroidia.o__Bacteroidales.f__Muribaculaceae.g__uncultured_Bacteroidales_bacterium.s__uncultured_Bacteroidales_bacterium	4.01849			2.92274886742e-05
k__Bacteria.p__Cyanobacteria.c__Cyanobacteriia.o__Cyanobacteriales.f__Oscillatoriaceae.g__unclassified_Oscillatoriaceae.s__unclassified_Oscillatoriaceae	4.15236			-
k__Bacteria.p__Bacteroidota.c__Bacteroidia.o__Flavobacteriales.f__Flavobacteriaceae.g__Planktosalinus.s__unclassified_Planktosalinus	2.71621			-
k__Bacteria.p__Chloroflexi.c__Ktedonobacteria.o__B12_WMSP1.f__uncultured_Chloroflexi_bacterium	3.33199			-
k__Bacteria.p__Proteobacteria.c__Alphaproteobacteria.o__Caulobacterales.f__Parvularculaceae.g__unclassified_Parvularculaceae	2.7599			0.00338845302537
k__Bacteria.p__Proteobacteria.c__Alphaproteobacteria.o__Puniceispirillales.f__SAR116_clade.g__alpha_proteobacterium_SCGC_AAA015_N04.s__unclassified_alpha_proteobacterium_SCGC_AAA015_N04	2.94435			-
k__Bacteria.p__Gemmatimonadota	3.74821			-
k__Bacteria.p__Firmicutes.c__Clostridia.o__Oscillospirales.f__Oscillospiraceae.g__Oscillospira.s__unclassified_Oscillospira	2.54064			0.000545867453059
k__Bacteria.p__Proteobacteria.c__Gammaproteobacteria.o__Xanthomonadales.f__Rhodanobacteraceae.g__Rhodanobacter.s__unclassified_Rhodanobacter	2.88607			-
k__Bacteria.p__Bacteroidota.c__Bacteroidia.o__Sphingobacteriales.f__AKYH767.g__Bacteroidetes_bacterium_OLB10.s__unclassified_Bacteroidetes_bacterium_OLB10	3.37475			0.000846268562606
k__Bacteria.p__Firmicutes.c__Bacilli.o__Erysipelotrichales.f__Erysipelotrichaceae.g__Ileibacterium.s__Ileibacterium_valens	4.29371			2.34086466959e-06
k__Bacteria.p__Actinobacteriota.c__Actinobacteria.o__Micrococcales.f__Micrococcaceae.g__Micrococcus.s__unclassified_Micrococcus	2.85509			-
k__Bacteria.p__Firmicutes.c__Clostridia.o__Lachnospirales.f__Lachnospiraceae.g__Lachnospira	3.05492			1.99509222221e-05
k__Bacteria.p__Bdellovibrionota.c__Oligoflexia.o__Oligoflexales.f__Oligoflexaceae.g__unclassified_Oligoflexaceae	2.52785			0.0119568807236
k__Bacteria.p__Proteobacteria.c__Gammaproteobacteria.o__Burkholderiales.f__Burkholderiaceae.g__Ralstonia	2.88254			-
k__Bacteria.p__Proteobacteria.c__Alphaproteobacteria.o__Rhodospirillales.f__AEGEAN_169_marine_group.g__alpha_proteobacterium_HIMB59	2.88955			0.00290339695049
k__Bacteria.p__Bacteroidota.c__Bacteroidia.o__Bacteroidales.f__Barnesiellaceae.g__Barnesiella.s__Barnesiella_viscericola	2.97099			6.09934716398e-05
k__Bacteria.p__Proteobacteria.c__Gammaproteobacteria.o__Enterobacterales.f__Erwiniaceae.g__Pantoea.s__unclassified_Pantoea	3.3878			-
k__Bacteria.p__Firmicutes.c__Clostridia.o__Lachnospirales.f__Lachnospiraceae.g__Fusicatenibacter.s__unclassified_Fusicatenibacter	2.00679			-
k__Bacteria.p__Cyanobacteria.c__Cyanobacteriia.o__Leptolyngbyales.f__Leptolyngbyaceae.g__Leptolyngbya_sp__ThrPSB25.s__unclassified_Leptolyngbya_sp__ThrPSB25	2.47023			0.0236588673453
k__Bacteria.p__Actinobacteriota.c__Actinobacteria.o__Propionibacteriales.f__Nocardioidaceae.g__Nocardioides	3.23166			0.00541929897246
k__Bacteria.p__Firmicutes.c__Clostridia.o__Oscillospirales.f__Ruminococcaceae.g__Faecalibacterium.s__unclassified_Faecalibacterium	4.19446			0.000303481145346
k__Bacteria.p__Firmicutes.c__Bacilli.o__Lactobacillales.f__Lactobacillaceae.g__Lactiplantibacillus	2.3517			-
k__Bacteria.p__Proteobacteria.c__Gammaproteobacteria.o__Enterobacterales.f__Vibrionaceae.g__Vibrio	4.33798	DZ	4.07858	0.000912353215789
k__Bacteria.p__Proteobacteria.c__Gammaproteobacteria.o__Pseudomonadales.f__Halomonadaceae.g__Halomonas.s__unclassified_Halomonas	4.94207			-
k__Bacteria.p__Planctomycetota.c__Planctomycetes.o__Isosphaerales.f__Isosphaeraceae.g__unclassified_Isosphaeraceae.s__unclassified_Isosphaeraceae	2.51299			-
k__Bacteria.p__Bdellovibrionota.c__Oligoflexia.o__Oligoflexales	2.52785			0.0119568807236
k__Bacteria.p__Firmicutes.c__Clostridia.o__Lachnospirales.f__Lachnospiraceae.g__Dorea.s__unclassified_Dorea	2.08389			-
k__Bacteria.p__Proteobacteria.c__Alphaproteobacteria.o__Kiloniellales.f__unclassified_Kiloniellales	2.56619			0.00473489982757
k__Bacteria.p__Bacteroidota.c__Bacteroidia.o__Flavobacteriales.f__Weeksellaceae.g__Moheibacter.s__uncultured_compost_bacterium	2.29916			-
k__Archaea.p__Halobacterota.c__Halobacteria.o__Halobacterales.f__Halomicrobiaceae.g__Halorientalis	2.45148			-
k__Bacteria.p__Actinobacteriota.c__unclassified_Actinobacteriota.o__unclassified_Actinobacteriota.f__unclassified_Actinobacteriota.g__unclassified_Actinobacteriota	2.66876			-
k__Bacteria.p__Bacteroidota.c__Rhodothermia.o__Rhodothermales.f__Rhodothermaceae.g__Rubricoccus	2.42452			0.000846268562606
k__Bacteria.p__Dependentiae.c__Babeliae.o__Babeliales.f__unclassified_Babeliales.g__unclassified_Babeliales	2.38592			0.00514823943091
k__Bacteria.p__Desulfobacterota.c__Desulfovibrionia	4.22663			0.000180742894137
k__Bacteria.p__Bacteroidota.c__Bacteroidia.o__Flavobacteriales.f__Flavobacteriaceae.g__Muricauda.s__unclassified_Muricauda	2.4936			0.00393242703383
k__Bacteria.p__Patescibacteria.c__Parcubacteria	3.63305			0.00139815796521
k__Bacteria.p__Actinobacteriota.c__Acidimicrobiia.o__Actinomarinales.f__unclassified_Actinomarinales.g__unclassified_Actinomarinales.s__unclassified_Actinomarinales	3.62883			-
k__Archaea.p__Euryarchaeota.c__Methanobacteria.o__Methanobacteriales.f__Methanobacteriaceae	3.47927			1.14934187725e-05
k__Bacteria.p__Bacteroidota.c__Bacteroidia.o__Bacteroidales.f__Bacteroidetes_BD2_2	2.25683			-
k__Bacteria.p__Spirochaetota.c__Spirochaetia.o__Spirochaetales.f__Spirochaetaceae.g__Sphaerochaeta	2.31852			1.11879549455e-05
k__Bacteria.p__Firmicutes.c__Clostridia.o__Christensenellales.f__Christensenellaceae.g__unclassified_Christensenellaceae	2.32717			0.00527672783986
k__Bacteria.p__Actinobacteriota.c__Coriobacteriia.o__Coriobacteriales.f__Coriobacteriaceae.g__Enorma.s__unclassified_Enorma	2.81711			1.19643352361e-06
k__Bacteria.p__Bdellovibrionota.c__Bdellovibrionia.o__Bacteriovoracales	3.21873			-
k__Bacteria.p__Bacteroidota.c__Bacteroidia.o__Bacteroidales.f__unclassified_Bacteroidales.g__unclassified_Bacteroidales.s__unclassified_Bacteroidales	4.26217			5.48803440771e-06
k__Bacteria.p__Proteobacteria.c__Gammaproteobacteria.o__Pseudomonadales.f__Halomonadaceae.g__Kushneria	4.38374			-
k__Bacteria.p__Synergistota.c__Synergistia.o__Synergistales.f__Synergistaceae.g__Acetomicrobium	2.3423			0.00473489982757
k__Bacteria.p__Proteobacteria.c__Gammaproteobacteria.o__Pseudomonadales.f__Marinobacteraceae.g__Marinobacter	3.20148			0.00160301935759
k__Bacteria.p__Chloroflexi.c__Anaerolineae.o__Anaerolineales.f__Anaerolineaceae.g__unclassified_Anaerolineaceae.s__uncultured_marine_bacterium	2.40425			0.00473489982757
k__Bacteria.p__Acidobacteriota.c__Acidobacteriae.o__Solibacterales.f__Solibacteraceae.g__Candidatus_Solibacter.s__unclassified_Candidatus_Solibacter	3.0893			-
k__Bacteria.p__Myxococcota.c__Polyangia.o__Polyangiales.f__Sandaracinaceae.g__Sandaracinus	2.44692			-
k__Bacteria.p__Firmicutes.c__Clostridia.o__Oscillospirales.f__Ruminococcaceae.g__UBA1819	2.13431			-
k__Bacteria.p__Firmicutes.c__Limnochordia.o__Hydrogenispora	2.40743			0.00150757386411
k__Bacteria.p__Proteobacteria.c__Gammaproteobacteria.o__Burkholderiales.f__Comamonadaceae.g__Hydrogenophaga	2.35496			-
k__Bacteria.p__Patescibacteria.c__Gracilibacteria.o__Absconditabacteriales__SR1	2.45127			0.0136775
k__Bacteria.p__Firmicutes.c__Clostridia.o__Lachnospirales.f__Lachnospiraceae.g__Anaerostipes.s__unclassified_Anaerostipes	2.6124			0.00508519674559
k__Bacteria.p__Planctomycetota.c__Planctomycetes.o__Gemmatales.f__Gemmataceae.g__Gemmata.s__unclassified_Gemmata	2.94756			0.00237535721021
k__Bacteria.p__Firmicutes.c__Negativicutes	4.31668			0.000236343178895
k__Bacteria.p__Firmicutes.c__Clostridia.o__unclassified_Clostridia	3.7168			9.3106120394e-06
k__Bacteria.p__Proteobacteria.c__Gammaproteobacteria.o__Burkholderiales.f__Oxalobacteraceae.g__Duganella.s__unclassified_Duganella	2.67186			-
k__Bacteria.p__Proteobacteria.c__Alphaproteobacteria.o__Caulobacterales.f__Parvularculaceae	2.7599			0.00338845302537
k__Bacteria.p__Chloroflexi.c__Ktedonobacteria.o__Ktedonobacterales.f__JG30_KF_AS9.g__unclassified_JG30_KF_AS9.s__unclassified_JG30_KF_AS9	2.45718			-
k__Bacteria.p__Firmicutes.c__Limnochordia.o__Limnochordales.f__Limnochordaceae	2.5794			-
k__Bacteria.p__Acidobacteriota.c__Thermoanaerobaculia.o__Thermoanaerobaculales.f__Thermoanaerobaculaceae.g__Subgroup_10.s__unclassified_Subgroup_10	3.57728			-
k__Bacteria.p__Actinobacteriota.c__Actinobacteria.o__Streptosporangiales.f__Thermomonosporaceae.g__Actinomadura	3.27291			-
k__Bacteria.p__Halanaerobiaeota	3.9234			0.00222928166696
k__Bacteria.p__Firmicutes.c__Clostridia.o__Clostridiales.f__Clostridiaceae.g__Clostridium_sensu_stricto_1.s__uncultured_Eubacterium_sp_	4.11956			-
k__Bacteria.p__Bacteroidota.c__Bacteroidia.o__Sphingobacteriales.f__NS11_12_marine_group.g__unclassified_NS11_12_marine_group.s__unclassified_NS11_12_marine_group	3.17414			1.94440511571e-05
k__Bacteria.p__Cyanobacteria.c__Cyanobacteriia.o__Cyanobacteriales.f__Gloeocapsaceae.g__Gloeocapsa.s__unclassified_Gloeocapsa	3.86251			2.49349822089e-06
k__Bacteria.p__Proteobacteria.c__Alphaproteobacteria.o__Rhodobacterales.f__Rhodobacteraceae.g__Dinoroseobacter	2.59097			0.00473489982757
k__Bacteria.p__Proteobacteria.c__Gammaproteobacteria.o__Pseudomonadales.f__SAR86_clade.g__unclassified_SAR86_clade	2.78775			-
k__Bacteria.p__Proteobacteria.c__Alphaproteobacteria.o__Rhodobacterales.f__Rhodobacteraceae.g__Roseovarius	2.48397			0.0236588673453
k__Bacteria.p__Proteobacteria.c__Gammaproteobacteria.o__Enterobacterales.f__Idiomarinaceae	2.62126			-
k__Bacteria.p__Myxococcota.c__Polyangia.o__Haliangiales.f__Haliangiaceae.g__Haliangium.s__unclassified_Haliangium	3.06376			-
k__Bacteria.p__Proteobacteria.c__Alphaproteobacteria.o__Rhizobiales.f__Hyphomicrobiaceae.g__Filomicrobium.s__uncultured_Alphaproteobacteria_bacterium	2.66984			-
k__Bacteria.p__Proteobacteria.c__Alphaproteobacteria.o__Caulobacterales.f__Parvularculaceae.g__unclassified_Parvularculaceae.s__unclassified_Parvularculaceae	2.7599			0.00338845302537
k__Bacteria.p__Firmicutes.c__Clostridia.o__Lachnospirales.f__Lachnospiraceae.g__Lachnospiraceae_ND3007_group	2.36722			-
k__Bacteria.p__Proteobacteria.c__Alphaproteobacteria.o__Micropepsales	2.26511			-
k__Bacteria.p__Bacteroidota.c__Rhodothermia.o__Rhodothermales.f__Rhodothermaceae.g__Longimonas	2.44862			0.000846268562606
k__Bacteria.p__Bacteroidota.c__Bacteroidia.o__Flavobacteriales.f__Flavobacteriaceae.g__unclassified_Flavobacteriaceae.s__unclassified_Flavobacteriaceae	3.92642			0.000124731332751
k__Bacteria.p__Proteobacteria.c__Alphaproteobacteria.o__Rhizobiales.f__Hyphomicrobiaceae.g__Pedomicrobium	2.20381			-
k__Bacteria.p__Firmicutes.c__Clostridia.o__Lachnospirales.f__Lachnospiraceae.g__GCA_900066575	2.70565			2.61390918028e-06
k__Bacteria.p__Firmicutes.c__Clostridia.o__Oscillospirales.f__Ruminococcaceae.g__Ruminococcus	3.10753			-
k__Bacteria.p__Actinobacteriota.c__Actinobacteria.o__Corynebacteriales.f__Dietziaceae.g__Dietzia.s__Dietzia_maris	2.57074			-
k__Bacteria.p__Proteobacteria.c__Alphaproteobacteria.o__Acetobacterales.f__Acetobacteraceae.g__unclassified_Acetobacteraceae	2.38254			-
k__Bacteria.p__Proteobacteria.c__Gammaproteobacteria.o__Nitrococcales.f__Nitrococcaceae.g__unclassified_Nitrococcaceae	3.61573			-
k__Bacteria.p__Firmicutes.c__unclassified_Firmicutes.o__unclassified_Firmicutes.f__unclassified_Firmicutes.g__unclassified_Firmicutes.s__unclassified_Firmicutes	3.30448			0.000500742531644
k__Bacteria.p__Proteobacteria.c__Gammaproteobacteria.o__Burkholderiales.f__Neisseriaceae.g__Neisseria.s__unclassified_Neisseria	2.23149			-
k__Bacteria.p__Acidobacteriota.c__Blastocatellia.o__Blastocatellales.f__Blastocatellaceae	3.11157			0.0387915
k__Bacteria.p__Firmicutes.c__Bacilli.o__Bacillales.f__Bacillaceae.g__Halolactibacillus.s__unclassified_Halolactibacillus	2.42069			-
k__Bacteria.p__Planctomycetota.c__Planctomycetes.o__Pirellulales.f__Pirellulaceae.g__Blastopirellula.s__unclassified_Blastopirellula	2.71029			-
k__Bacteria.p__Firmicutes.c__Bacilli.o__unclassified_Bacilli.f__unclassified_Bacilli.g__unclassified_Bacilli.s__unclassified_Bacilli	3.0053			-
k__Bacteria.p__Actinobacteriota.c__Coriobacteriia.o__Coriobacteriales.f__Atopobiaceae.g__Coriobacteriaceae_UCG_002.s__unclassified_Coriobacteriaceae_UCG_002	3.99643			1.97308881076e-06
k__Bacteria.p__Actinobacteriota.c__Actinobacteria.o__Propionibacteriales.f__Nocardioidaceae.g__Aeromicrobium	2.73834			-
k__Bacteria.p__Bacteroidota.c__Ignavibacteria.o__SJA_28.f__uncultured_planctomycete.g__uncultured_planctomycete	4.1371			1.94440511571e-05
k__Bacteria.p__Chloroflexi.c__unclassified_Chloroflexi	3.31845			-
k__Bacteria.p__Firmicutes.c__Clostridia.o__Lachnospirales.f__Lachnospiraceae.g__Lachnospiraceae_NK4A136_group.s__Clostridiales_bacterium_CIEAF_020	3.35872			2.80448372631e-05
k__Bacteria.p__Proteobacteria.c__Alphaproteobacteria.o__Caulobacterales.f__Caulobacteraceae.g__Phenylobacterium	2.34707			-
k__Bacteria.p__Planctomycetota.c__Phycisphaerae.o__Phycisphaerales.f__Phycisphaeraceae.g__unclassified_Phycisphaeraceae.s__uncultured_forest_soil_bacterium	2.41929			-
k__Bacteria.p__Proteobacteria.c__Gammaproteobacteria.o__Burkholderiales.f__Alcaligenaceae.g__Pusillimonas.s__unclassified_Pusillimonas	2.12879			-
k__Bacteria.p__Firmicutes.c__Clostridia.o__Oscillospirales.f__Ruminococcaceae.g___Eubacterium__siraeum_group.s__unclassified__Eubacterium__siraeum_group	2.10615			-
k__Bacteria.p__Chloroflexi.c__Dehalococcoidia.o__SAR202_clade.f__uncultured_Chloroflexi_bacterium.g__uncultured_Chloroflexi_bacterium.s__uncultured_Chloroflexi_bacterium	2.91156			-
k__Archaea.p__Halobacterota.c__Halobacteria.o__Halobacterales.f__Haloferacaceae.g__Halovenus	2.81231			-
k__Bacteria.p__Actinobacteriota.c__Actinobacteria.o__Corynebacteriales.f__Corynebacteriaceae	2.98329			-
k__Bacteria.p__Bacteroidota.c__Bacteroidia.o__Chitinophagales.f__Chitinophagaceae.g__Flavisolibacter.s__unclassified_Flavisolibacter	2.56033			-
k__Bacteria.p__Proteobacteria.c__Gammaproteobacteria.o__Arenicellales.f__Arenicellaceae	2.48709			0.000846268562606
k__Bacteria.p__Firmicutes.c__Clostridia.o__Oscillospirales.f__UCG_010	3.17771			3.2261695681e-05
k__Bacteria.p__Firmicutes.c__Clostridia.o__Oscillospirales	4.71705	SZ	4.30816	0.000302314055084
k__Bacteria.p__Firmicutes.c__Clostridia.o__Peptostreptococcales_Tissierellales.f__Peptostreptococcaceae.g__Peptoclostridium.s__unclassified_Peptoclostridium	2.53078			-
k__Bacteria.p__Firmicutes.c__Clostridia.o__Oscillospirales.f__Butyricicoccaceae.g__UCG_008.s__unclassified_UCG_008	2.41675			0.000846268562606
k__Bacteria.p__Proteobacteria.c__Alphaproteobacteria.o__Caulobacterales.f__Caulobacteraceae.g__unclassified_Caulobacteraceae.s__unclassified_Caulobacteraceae	2.4334			-
k__Bacteria.p__Proteobacteria.c__Alphaproteobacteria.o__Rhodobacterales.f__Rhodobacteraceae.g__Yangia.s__unclassified_Yangia	2.72511			-
k__Bacteria.p__Desulfobacterota.c__Desulfovibrionia.o__Desulfovibrionales.f__Desulfovibrionaceae.g__Bilophila.s__uncultured_delta_proteobacterium	2.74181			0.0124842821881
k__Bacteria.p__Proteobacteria.c__Gammaproteobacteria.o__Gammaproteobacteria_Incertae_Sedis.f__Unknown_Family.g__Wenzhouxiangella	2.65477			-
k__Bacteria.p__Actinobacteriota.c__Actinobacteria.o__Corynebacteriales.f__Corynebacteriaceae.g__Corynebacterium.s__Corynebacterium_choanae	2.6027			-
k__Bacteria.p__Actinobacteriota.c__Actinobacteria.o__Micrococcales.f__Micrococcaceae.g__Paenarthrobacter	2.75809			-
k__Bacteria.p__Firmicutes.c__Clostridia.o__Lachnospirales	4.64117	SZ	4.23688	9.69987776347e-05
k__Bacteria.p__Bacteroidota.c__Ignavibacteria.o__SJA_28.f__unclassified_SJA_28.g__unclassified_SJA_28	2.7588			0.000846268562606
k__Bacteria.p__Firmicutes.c__Bacilli.o__Erysipelotrichales.f__Erysipelatoclostridiaceae.g__UCG_004	2.75091			3.69201158465e-05
k__Bacteria.p__Firmicutes.c__Bacilli.o__Erysipelotrichales.f__Erysipelotrichaceae	4.9717	SZ	4.66939	2.00072409828e-05
k__Bacteria.p__Firmicutes.c__Clostridia.o__Oscillospirales.f__Oscillospiraceae.g__Oscillibacter	3.03148			0.000526718633976
k__Bacteria.p__Myxococcota.c__unclassified_Myxococcota.o__unclassified_Myxococcota	2.17235			-
k__Bacteria.p__Proteobacteria.c__Gammaproteobacteria.o__Burkholderiales.f__Comamonadaceae.g__unclassified_Comamonadaceae.s__unclassified_Comamonadaceae	3.52492			-
k__Bacteria.p__Actinobacteriota.c__Actinobacteria.o__Actinomycetales.f__Actinomycetaceae.g__Actinomyces.s__unclassified_Actinomyces	2.20456			-
k__Bacteria.p__Proteobacteria.c__Alphaproteobacteria.o__Acetobacterales.f__Acetobacteraceae.g__Acidiphilium.s__unclassified_Acidiphilium	3.04096			-
k__Bacteria.p__Actinobacteriota.c__Acidimicrobiia.o__IMCC26256.f__unclassified_IMCC26256.g__unclassified_IMCC26256	2.93364			-
k__Bacteria.p__Proteobacteria.c__Gammaproteobacteria.o__Pseudomonadales.f__KI89A_clade	2.6483			-
k__Bacteria.p__Proteobacteria.c__unclassified_Proteobacteria	2.56666			-
k__Archaea.p__Thermoplasmatota.c__Thermoplasmata.o__Marine_Group_II.f__unclassified_Marine_Group_II.g__unclassified_Marine_Group_II	2.52159			-
k__Bacteria.p__Proteobacteria.c__Alphaproteobacteria.o__Sphingomonadales.f__Sphingomonadaceae.g__Novosphingobium.s__unclassified_Novosphingobium	2.71623			-
k__Bacteria.p__Proteobacteria.c__Gammaproteobacteria.o__Burkholderiales.f__Neisseriaceae	2.23149			-
k__Bacteria.p__Bacteroidota.c__Rhodothermia.o__Rhodothermales.f__Rhodothermaceae.g__Longimonas.s__uncultured_Bacteroidetes_bacterium	2.44862			0.000846268562606
k__Bacteria.p__Bacteroidota.c__Bacteroidia.o__Bacteroidales.f__Rikenellaceae.g__Alistipes.s__unclassified_Alistipes	3.4899			0.00472542348276
k__Bacteria.p__Bacteroidota.c__Bacteroidia.o__Flavobacteriales.f__Crocinitomicaceae.g__Crocinitomix.s__Symbiodinium_sp__clade_C	2.68581			-
k__Bacteria.p__Campylobacterota	3.68963			-
k__Bacteria.p__Bacteroidota.c__Bacteroidia.o__Chitinophagales.f__Saprospiraceae.g__Lewinella.s__Lewinella_nigricans	2.60643			0.00473489982757
k__Bacteria.p__Firmicutes.c__Clostridia.o__Peptostreptococcales_Tissierellales.f__Family_XI	3.49316			-
k__Bacteria.p__Chloroflexi.c__unclassified_Chloroflexi.o__unclassified_Chloroflexi.f__unclassified_Chloroflexi	3.31845			-
k__Bacteria.p__Cyanobacteria.c__Cyanobacteriia.o__Cyanobacteriales.f__Xenococcaceae.g__Pleurocapsa_PCC_7319.s__unclassified_Pleurocapsa_PCC_7319	3.10596			0.00338845302537
k__Bacteria.p__Proteobacteria.c__Gammaproteobacteria.o__Burkholderiales.f__Sutterellaceae	3.6941			0.000348507421306
k__Bacteria.p__Firmicutes.c__Clostridia.o__Peptostreptococcales_Tissierellales.f__Anaerovoracaceae.g___Eubacterium__brachy_group.s__unclassified__Eubacterium__brachy_group	2.15729			-
k__Bacteria.p__unclassified_Bacteria.c__unclassified_Bacteria.o__unclassified_Bacteria.f__unclassified_Bacteria.g__unclassified_Bacteria	4.83911	DF	4.53435	0.000386228311884
k__Archaea.p__Halobacterota.c__Halobacteria.o__Halobacterales.f__Haloferacaceae.g__unclassified_Haloferacaceae.s__uncultured_archaeon	2.47081			-
k__Bacteria.p__Firmicutes.c__Clostridia.o__Eubacteriales.f__Eubacteriaceae.g__unclassified_Eubacteriaceae	2.82253			0.0128281789771
k__Bacteria.p__Myxococcota.c__Polyangia	3.44677			-
k__Bacteria.p__Proteobacteria.c__Gammaproteobacteria.o__B2M28.f__uncultured_gamma_proteobacterium	2.51495			0.00454661669778
k__Bacteria.p__Proteobacteria.c__Alphaproteobacteria.o__Puniceispirillales.f__SAR116_clade.g__alpha_proteobacterium_SCGC_AAA015_N04	2.94435			-
k__Bacteria.p__Firmicutes.c__Clostridia.o__Lachnospirales.f__Lachnospiraceae.g___Ruminococcus__torques_group.s__uncultured_Clostridiales_bacterium	3.74463			1.91682411881e-07
k__Bacteria.p__Proteobacteria.c__Alphaproteobacteria.o__Rhodobacterales.f__Rhodobacteraceae.g__Roseivivax.s__unclassified_Roseivivax	3.85806			-
k__Bacteria.p__Firmicutes.c__Bacilli.o__Erysipelotrichales.f__Erysipelotrichaceae.g__Dubosiella	4.06379			2.52309033434e-05
k__Bacteria.p__Bacteroidota	5.34766	SZ	4.98045	5.19097113359e-05
k__Bacteria.p__Verrucomicrobiota.c__Verrucomicrobiae.o__Chthoniobacterales.f__Chthoniobacteraceae.g__Chthoniobacter.s__uncultured_Verrucomicrobiales_bacterium	2.63997			-
k__Bacteria.p__Chloroflexi.c__Anaerolineae.o__SJA_15.f__uncultured_soil_bacterium.g__uncultured_soil_bacterium	3.33721			0.0451751208026
k__Bacteria.p__Proteobacteria.c__Alphaproteobacteria.o__Rhizobiales.f__Beijerinckiaceae.g__Salinarimonas	2.54832			-
k__Bacteria.p__Proteobacteria.c__Alphaproteobacteria.o__Alphaproteobacteria_Incertae_Sedis	3.04506			0.00454661669778
k__Bacteria.p__Firmicutes.c__Clostridia.o__Peptostreptococcales_Tissierellales.f__Clostridiisalibacter.g__unclassified_Clostridiisalibacter.s__unclassified_Clostridiisalibacter	4.34474			-
k__Bacteria.p__Proteobacteria.c__Gammaproteobacteria.o__Burkholderiales.f__Oxalobacteraceae.g__Massilia	3.64322			0.000344339553976
k__Bacteria.p__Desulfobacterota.c__Desulfobulbia.o__Desulfobulbales.f__Desulfobulbaceae.g__unclassified_Desulfobulbaceae.s__unclassified_Desulfobulbaceae	2.40808			-
k__Bacteria.p__Firmicutes.c__Clostridia.o__Peptococcales.f__Peptococcaceae.g__Peptococcus	3.31288			8.05687228231e-06
k__Bacteria.p__Proteobacteria.c__Gammaproteobacteria.o__Halothiobacillales.f__Thioalkalibacteraceae.g__Guyparkeria.s__unclassified_Guyparkeria	2.8065			0.0236588673453
k__Archaea.p__Thermoplasmatota.c__Thermoplasmata.o__Marine_Group_II.f__unclassified_Marine_Group_II	2.52159			-
k__Bacteria.p__Proteobacteria.c__Gammaproteobacteria.o__Gammaproteobacteria_Incertae_Sedis.f__Unknown_Family.g__unclassified_Unknown_Family.s__unclassified_Unknown_Family	3.58051			-
k__Bacteria.p__Bacteroidota.c__Rhodothermia.o__Rhodothermales.f__Rhodothermaceae.g__unclassified_Rhodothermaceae.s__unclassified_Rhodothermaceae	3.48964			-
k__Bacteria.p__Bacteroidota.c__Bacteroidia.o__Flavobacteriales.f__Crocinitomicaceae.g__unclassified_Crocinitomicaceae	2.81489			-
k__Bacteria.p__Proteobacteria.c__Gammaproteobacteria.o__Ectothiorhodospirales.f__Ectothiorhodospiraceae	2.96999			0.000846268562606
k__Archaea.p__Crenarchaeota.c__Bathyarchaeia.o__uncultured_archaeon.f__uncultured_archaeon	2.38224			-
k__Bacteria.p__Planctomycetota.c__Phycisphaerae.o__Phycisphaerales.f__Phycisphaeraceae.g__unclassified_Phycisphaeraceae.s__unclassified_Phycisphaeraceae	2.84902			-
k__Bacteria.p__Patescibacteria.c__Saccharimonadia.o__Saccharimonadales.f__Candidatus_Saccharibacteria_bacterium_UB2523	2.57413			2.18436346119e-06
k__Bacteria.p__Methylomirabilota.c__Methylomirabilia.o__Rokubacteriales	2.99545			-
k__Bacteria.p__Acidobacteriota.c__Aminicenantia.o__Aminicenantales.f__uncultured_Aminicenantes_bacterium.g__uncultured_Aminicenantes_bacterium	2.67064			-
k__Bacteria.p__Verrucomicrobiota.c__Verrucomicrobiae.o__Verrucomicrobiales.f__Rubritaleaceae.g__Luteolibacter.s__unclassified_Luteolibacter	3.43165			0.000107059850883
k__Bacteria.p__Proteobacteria.c__Alphaproteobacteria.o__Reyranellales.f__Reyranellaceae	2.20838			-
k__Bacteria.p__Actinobacteriota.c__Actinobacteria.o__Micrococcales.f__Promicromonosporaceae.g__Promicromonospora.s__unclassified_Promicromonospora	2.84534			6.81788158238e-05
k__Bacteria.p__Nitrospirota.c__Thermodesulfovibrionia	2.00734			-
k__Bacteria.p__Actinobacteriota.c__Actinobacteria.o__Corynebacteriales.f__Corynebacteriaceae.g__Corynebacterium.s__unclassified_Corynebacterium	2.74948			-
k__Bacteria.p__Actinobacteriota.c__Acidimicrobiia.o__IMCC26256.f__uncultured_soil_bacterium.g__uncultured_soil_bacterium.s__uncultured_soil_bacterium	2.94907			-
k__Bacteria.p__Proteobacteria.c__Gammaproteobacteria.o__Enterobacterales.f__Enterobacteriaceae	5.09996			-
k__Bacteria.p__Proteobacteria.c__Gammaproteobacteria.o__Pseudomonadales.f__Halomonadaceae.g__Salinicola.s__unclassified_Salinicola	4.00159			-
k__Bacteria.p__Proteobacteria.c__Gammaproteobacteria.o__Coxiellales.f__Coxiellaceae	2.58447			-
k__Bacteria.p__Cyanobacteria.c__Cyanobacteriia.o__Synechococcales.f__Cyanobiaceae.g__Cyanobium_PCC_6307	3.48383			-
k__Archaea.p__Halobacterota.c__Halobacteria.o__Halobacterales.f__Haloferacaceae.g__unclassified_Haloferacaceae	3.20316			0.000931328102726
k__Archaea.p__Halobacterota.c__Halobacteria.o__Halobacterales.f__Haloferacaceae.g__unclassified_Haloferacaceae.s__Halobacteriaceae_archaeon_SHRA26	2.55172			-
k__Bacteria.p__Bacteroidota.c__Bacteroidia.o__Flavobacteriales.f__Cryomorphaceae.g__unclassified_Cryomorphaceae.s__unclassified_Cryomorphaceae	3.2417			0.00855640813587
k__Bacteria.p__Proteobacteria.c__Alphaproteobacteria.o__Rhizobiales.f__Devosiaceae.g__unclassified_Devosiaceae	2.15966			-
k__Bacteria.p__Proteobacteria.c__Alphaproteobacteria.o__Rhizobiales.f__unclassified_Rhizobiales.g__unclassified_Rhizobiales.s__unclassified_Rhizobiales	3.31481			-
k__Bacteria.p__Patescibacteria.c__Saccharimonadia.o__Saccharimonadales.f__WWH38	2.30639			-
k__Bacteria.p__Latescibacterota.c__Latescibacteria.o__Latescibacterales.f__Latescibacteraceae.g__unclassified_Latescibacteraceae	2.79325			-
k__Bacteria.p__Desulfobacterota.c__Desulfovibrionia.o__Desulfovibrionales.f__Desulfovibrionaceae.g__unclassified_Desulfovibrionaceae.s__unclassified_Desulfovibrionaceae	3.44519			0.0190719820202
k__Bacteria.p__Firmicutes.c__Clostridia.o__Lachnospirales.f__Lachnospiraceae.g___Eubacterium__eligens_group.s__unclassified__Eubacterium__eligens_group	2.08429			-
k__Bacteria.p__Proteobacteria.c__Alphaproteobacteria.o__Caulobacterales.f__Hyphomonadaceae	3.13904			-
k__Bacteria.p__unclassified_Bacteria.c__unclassified_Bacteria.o__unclassified_Bacteria.f__unclassified_Bacteria.g__unclassified_Bacteria.s__unclassified_Bacteria	4.83911	DF	4.53435	0.000386228311884
k__Bacteria.p__Firmicutes.c__Clostridia.o__Lachnospirales.f__Lachnospiraceae.g___Eubacterium__eligens_group	2.08429			-
k__Bacteria.p__Proteobacteria.c__Gammaproteobacteria.o__Burkholderiales.f__Sutterellaceae.g__Parasutterella	3.53935			0.000379179453468
k__Bacteria.p__Proteobacteria.c__Alphaproteobacteria.o__Rhodobacterales.f__Rhodobacteraceae.g__Jhaorihella.s__unclassified_Jhaorihella	3.9024			1.94440511571e-05
k__Bacteria.p__Firmicutes.c__Bacilli.o__Lactobacillales.f__Lactobacillaceae.g__Limosilactobacillus.s__unclassified_Limosilactobacillus	3.08104			2.14209378717e-05
k__Bacteria.p__Methylomirabilota.c__Methylomirabilia.o__Rokubacteriales.f__unclassified_Rokubacteriales	2.69041			-
k__Bacteria.p__Acidobacteriota.c__Holophagae	2.68121			-
k__Bacteria.p__Bacteroidota.c__Bacteroidia.o__Bacteroidales.f__Paludibacteraceae.g__Paludibacter	3.54968			2.88746724811e-08
k__Archaea.p__Halobacterota.c__Halobacteria.o__Halobacterales.f__Halomicrobiaceae.g__Halomicroarcula	2.83543			0.00150757386411
k__Bacteria.p__Proteobacteria.c__Alphaproteobacteria.o__Sphingomonadales.f__Sphingomonadaceae.g__Sphingomonas	3.49999			-
k__Bacteria.p__Fusobacteriota.c__Fusobacteriia.o__Fusobacteriales.f__Leptotrichiaceae.g__Leptotrichia	2.04049			-
k__Bacteria.p__Actinobacteriota.c__Thermoleophilia.o__Gaiellales.f__Gaiellaceae.g__Gaiella.s__unclassified_Gaiella	2.69274			-
k__Bacteria.p__Chloroflexi.c__Anaerolineae.o__SBR1031.f__A4b.g__uncultured_Chloroflexi_bacterium	2.71566			-
k__Bacteria.p__Actinobacteriota.c__Actinobacteria.o__Corynebacteriales.f__Corynebacteriaceae.g__Corynebacterium	2.98329			-
k__Bacteria.p__Gemmatimonadota.c__unclassified_Gemmatimonadota	3.01411			-
k__Bacteria.p__Proteobacteria.c__Gammaproteobacteria.o__Pseudomonadales.f__Halomonadaceae.g__Halomonas.s__Halomonas_sp__PM4	2.58688			-
k__Bacteria.p__Proteobacteria.c__Gammaproteobacteria.o__Gammaproteobacteria_Incertae_Sedis.f__Unknown_Family.g__Wenzhouxiangella.s__unclassified_Wenzhouxiangella	2.65477			-
k__Bacteria.p__Firmicutes.c__Bacilli.o__Lactobacillales.f__Catellicoccaceae.g__Catellicoccus.s__Catellicoccus_marimammalium	2.93013			-
k__Bacteria.p__Calditrichota.c__Calditrichia	3.44524			0.00654210683298
k__Bacteria.p__Bacteroidota.c__Bacteroidia.o__Cytophagales.f__Cyclobacteriaceae.g__Tunicatimonas.s__unclassified_Tunicatimonas	3.15053			-
k__Bacteria.p__Firmicutes.c__Clostridia.o__Oscillospirales.f__Oscillospiraceae.g__unclassified_Oscillospiraceae.s__Intestinimonas_massiliensis	2.3495			0.000846268562606
k__Bacteria.p__Proteobacteria.c__Gammaproteobacteria.o__Xanthomonadales.f__unclassified_Xanthomonadales	2.29371			-
k__Bacteria.p__Firmicutes.c__Bacilli.o__Bacillales.f__Planococcaceae	4.81472			-
k__Bacteria.p__Firmicutes.c__Clostridia.o__Lachnospirales.f__Lachnospiraceae.g__Lachnospiraceae_NK4A136_group.s__unclassified_Lachnospiraceae_NK4A136_group	3.30705			-
k__Bacteria.p__Proteobacteria.c__Gammaproteobacteria.o__Enterobacterales.f__Orbaceae.g__Gilliamella	3.00137			0.000846268562606
k__Bacteria.p__Proteobacteria.c__Alphaproteobacteria.o__Micropepsales.f__Micropepsaceae.g__unclassified_Micropepsaceae	2.26511			-
k__Bacteria.p__Firmicutes.c__Clostridia.o__Lachnospirales.f__Lachnospiraceae.g___Ruminococcus__torques_group	3.77648			4.02578704277e-06
k__Bacteria.p__Firmicutes.c__Bacilli.o__Exiguobacterales.f__Exiguobacteraceae.g__Exiguobacterium	2.49753			-
k__Bacteria.p__Firmicutes.c__Bacilli.o__Paenibacillales.f__Paenibacillaceae.g__unclassified_Paenibacillaceae.s__unclassified_Paenibacillaceae	3.00104			-
k__Bacteria.p__Bacteroidota.c__Bacteroidia.o__Bacteroidales.f__Marinilabiliaceae.g__Anaerophaga	2.53386			-
k__Bacteria.p__Methylomirabilota.c__Methylomirabilia.o__Rokubacteriales.f__unclassified_Rokubacteriales.g__unclassified_Rokubacteriales.s__unclassified_Rokubacteriales	2.69041			-
k__Bacteria.p__Chloroflexi.c__Anaerolineae.o__SBR1031.f__anaerobic_bacterium_MO_CFX2	2.45236			0.00473489982757
k__Bacteria.p__Actinobacteriota.c__Acidimicrobiia.o__Microtrichales.f__Microtrichaceae.g__Sva0996_marine_group.s__unclassified_Sva0996_marine_group	3.08335			-
k__Bacteria.p__Firmicutes.c__Clostridia.o__Peptostreptococcales_Tissierellales.f__Clostridiisalibacter	4.34474			-
k__Bacteria.p__Firmicutes.c__Bacilli.o__Lactobacillales.f__Lactobacillaceae.g__unclassified_Lactobacillaceae	4.60961	DZ	4.32558	2.51294432078e-05
k__Bacteria.p__Proteobacteria.c__Gammaproteobacteria.o__Enterobacterales.f__Hafniaceae.g__Edwardsiella	3.82612			-
k__Bacteria.p__Bacteroidota.c__Bacteroidia.o__Flavobacteriales.f__Flavobacteriaceae.g__Confluentibacter	2.75755			-
k__Bacteria.p__Bacteroidota.c__Bacteroidia.o__Cytophagales.f__Amoebophilaceae	2.39868			0.00393242703383
k__Bacteria.p__Proteobacteria.c__Alphaproteobacteria.o__Parvibaculales.f__Parvibaculaceae.g__unclassified_Parvibaculaceae	2.6925			-
k__Bacteria.p__Proteobacteria.c__Alphaproteobacteria.o__Caulobacterales.f__Caulobacteraceae.g__Brevundimonas	3.29256			-
k__Bacteria.p__Planctomycetota.c__Phycisphaerae.o__Phycisphaerales.f__Phycisphaeraceae.g__CL500_3	2.308			-
k__Bacteria.p__Synergistota.c__Synergistia.o__Synergistales.f__Synergistaceae.g__unclassified_Synergistaceae.s__unclassified_Synergistaceae	2.25435			0.00595543194706
k__Bacteria.p__Chloroflexi.c__Anaerolineae.o__SJA_15	3.33721			0.0451751208026
k__Bacteria.p__Proteobacteria.c__Gammaproteobacteria.o__Enterobacterales.f__Pseudoalteromonadaceae.g__Psychrosphaera.s__unclassified_Psychrosphaera	2.66812			-
k__Bacteria.p__Chloroflexi.c__Chloroflexia	3.6083			-
k__Bacteria.p__Firmicutes.c__Clostridia.o__Lachnospirales.f__Lachnospiraceae.g___Eubacterium__hallii_group.s__unclassified__Eubacterium__hallii_group	2.79975			0.000764611450449
k__Bacteria.p__Desulfobacterota.c__Desulfuromonadia.o__Bradymonadales.f__uncultured_delta_proteobacterium.g__uncultured_delta_proteobacterium.s__uncultured_delta_proteobacterium	2.68182			-
k__Bacteria.p__Proteobacteria.c__Gammaproteobacteria.o__Enterobacterales.f__Alteromonadaceae	3.65825			0.000246850936585
k__Bacteria.p__Firmicutes.c__Clostridia.o__Clostridiales.f__Clostridiaceae.g__Clostridium_sensu_stricto_1	4.4627	XY	4.08761	0.000653226007611
k__Bacteria.p__Planctomycetota.c__Planctomycetes.o__Pirellulales.f__Pirellulaceae.g__Blastopirellula	2.71029			-
k__Bacteria.p__Firmicutes.c__Clostridia.o__Clostridiales.f__Clostridiaceae.g__Clostridium_sensu_stricto_4	2.71411			-
k__Bacteria.p__Firmicutes.c__Bacilli.o__Bacillales.f__Planococcaceae.g__Bhargavaea	2.78381			-
k__Bacteria.p__Proteobacteria.c__Alphaproteobacteria.o__Acetobacterales.f__Acetobacteraceae.g__unclassified_Acetobacteraceae.s__unclassified_Acetobacteraceae	2.38254			-
k__Bacteria.p__Actinobacteriota.c__Coriobacteriia.o__Coriobacteriales.f__Eggerthellaceae.g__unclassified_Eggerthellaceae.s__unclassified_Eggerthellaceae	2.9197			0.000114021141044
k__Bacteria.p__Firmicutes.c__Bacilli.o__RF39.f__uncultured_rumen_bacterium	2.7098			0.000250924931939
k__Bacteria.p__Firmicutes.c__Clostridia.o__Clostridia_UCG_014.f__unclassified_Clostridia_UCG_014	3.89399			0.000218368250586
k__Bacteria.p__Fusobacteriota.c__Fusobacteriia.o__Fusobacteriales.f__Leptotrichiaceae	2.04049			-
k__Bacteria.p__Proteobacteria.c__Alphaproteobacteria.o__Sphingomonadales.f__Sphingomonadaceae.g__Sphingobium.s__unclassified_Sphingobium	3.16822			6.11595673485e-05
k__Bacteria.p__Calditrichota.c__Calditrichia.o__Calditrichales	3.44524			0.00654210683298
k__Bacteria.p__Actinobacteriota.c__Acidimicrobiia.o__IMCC26256.f__uncultured_soil_bacterium.g__uncultured_soil_bacterium	2.94907			-
k__Bacteria.p__Proteobacteria.c__Alphaproteobacteria.o__Thalassobaculales.f__unclassified_Thalassobaculales.g__unclassified_Thalassobaculales.s__unclassified_Thalassobaculales	3.11645			0.0018100448866
k__Bacteria.p__Chloroflexi.c__Anaerolineae.o__SBR1031.f__uncultured_microorganism.g__uncultured_microorganism.s__uncultured_microorganism	2.91851			0.00338845302537
k__Archaea.p__Halobacterota.c__Halobacteria.o__Halobacterales.f__Haloferacaceae.g__Halovenus.s__uncultured_archaeon	2.56263			-
k__Archaea.p__Halobacterota.c__Halobacteria.o__Halobacterales.f__Halomicrobiaceae.g__Natronomonas.s__unclassified_Natronomonas	3.40493			0.00850469038317
k__Archaea.p__Halobacterota.c__Halobacteria.o__Halobacterales.f__unclassified_Halobacterales	3.21533			1.69766698951e-06
k__Bacteria.p__Bacteroidota.c__Bacteroidia.o__Cytophagales.f__Hymenobacteraceae.g__Pontibacter.s__unclassified_Pontibacter	2.11373			-
k__Bacteria.p__Proteobacteria.c__Alphaproteobacteria.o__Rhizobiales.f__Rhizobiaceae.g__Ensifer.s__unclassified_Ensifer	3.21384			1.61391912433e-05
k__Bacteria.p__Firmicutes.c__Bacilli.o__Erysipelotrichales.f__Erysipelotrichaceae.g__unclassified_Erysipelotrichaceae.s__unclassified_Erysipelotrichaceae	3.17041			4.1025361753e-06
k__Archaea.p__Halobacterota.c__Halobacteria.o__Halobacterales	4.27328			3.20508905374e-05
k__Bacteria.p__Firmicutes.c__Clostridia.o__Peptostreptococcales_Tissierellales.f__Family_XI.g__Tissierella	3.16574			-
k__Bacteria.p__Desulfobacterota.c__Syntrophobacteria.o__Syntrophobacterales.f__unclassified_Syntrophobacterales.g__unclassified_Syntrophobacterales	2.40135			0.00013553085235
k__Bacteria.p__Planctomycetota.c__Phycisphaerae.o__Phycisphaerales.f__Phycisphaeraceae.g__I_8.s__unclassified_I_8	3.18173			0.000846268562606
k__Bacteria.p__Proteobacteria.c__Gammaproteobacteria.o__Pseudomonadales.f__Cellvibrionaceae.g__Cellvibrio	3.18631			-
k__Bacteria.p__Desulfobacterota.c__Syntrophobacteria	2.40135			0.00013553085235
k__Bacteria.p__Cyanobacteria.c__Cyanobacteriia.o__Phormidesmiales.f__unclassified_Phormidesmiales.g__unclassified_Phormidesmiales	2.72922			-
k__Archaea.p__Halobacterota.c__Halobacteria.o__Halobacterales.f__Haloferacaceae.g__Halorussus.s__unclassified_Halorussus	2.66511			-
k__Bacteria.p__Proteobacteria.c__Gammaproteobacteria.o__Enterobacterales.f__Aeromonadaceae.g__Aeromonas.s__unclassified_Aeromonas	3.46848			1.46141183492e-05
k__Bacteria.p__Bacteroidota.c__Bacteroidia.o__Flavobacteriales.f__Weeksellaceae.g__unclassified_Weeksellaceae	2.96434			-
k__Bacteria.p__Firmicutes.c__Negativicutes.o__Veillonellales_Selenomonadales.f__Veillonellaceae	4.07885			-
k__Bacteria.p__Patescibacteria.c__Microgenomatia.o__Candidatus_Pacebacteria.f__unclassified_Candidatus_Pacebacteria.g__unclassified_Candidatus_Pacebacteria.s__unclassified_Candidatus_Pacebacteria	3.70006			0.000293324415234
k__Archaea.p__Nanoarchaeota	2.45449			-
k__Bacteria.p__Methylomirabilota.c__Methylomirabilia.o__Rokubacteriales.f__uncultured_proteobacterium.g__uncultured_proteobacterium	2.19283			-
k__Bacteria.p__Bacteroidota.c__Bacteroidia.o__Cytophagales.f__Hymenobacteraceae.g__Adhaeribacter.s__unclassified_Adhaeribacter	2.26639			-
k__Bacteria.p__Firmicutes.c__Clostridia.o__Oscillospirales.f__Hungateiclostridiaceae.g__Fastidiosipila	2.48034			0.000244825993792
k__Bacteria.p__Proteobacteria.c__Gammaproteobacteria.o__CCD24.f__uncultured_gamma_proteobacterium.g__uncultured_gamma_proteobacterium	2.08159			-
k__Bacteria.p__Dependentiae.c__Babeliae.o__Babeliales	3.28987			0.00382764020171
k__Bacteria.p__Bacteroidota.c__Rhodothermia.o__Rhodothermales.f__Rhodothermaceae.g__Salisaeta.s__uncultured_Bacteroidetes_bacterium	2.70407			0.0236588673453
k__Bacteria.p__Firmicutes.c__Bacilli.o__Lactobacillales.f__Enterococcaceae	3.90057			-
k__Archaea.p__Crenarchaeota.c__Nitrososphaeria.o__Nitrosopumilales	2.8416			-
k__Bacteria.p__Firmicutes.c__Bacilli.o__Bacillales.f__Bacillaceae.g__Pontibacillus.s__unclassified_Pontibacillus	4.61618	XY	4.32734	0.00178596457838
k__Bacteria.p__Proteobacteria.c__Gammaproteobacteria.o__Pseudomonadales.f__BD2_7	2.49724			0.000846268562606
k__Bacteria.p__Proteobacteria.c__Alphaproteobacteria.o__Micavibrionales.f__unclassified_Micavibrionales.g__unclassified_Micavibrionales	2.30619			-
k__Bacteria.p__Bacteroidota.c__Bacteroidia.o__Flavobacteriales.f__Cryomorphaceae.g__Vicingus.s__unclassified_Vicingus	2.34318			-
k__Bacteria.p__Chloroflexi.c__Ktedonobacteria.o__C0119	2.17005			-
k__Bacteria.p__Chloroflexi.c__Chloroflexia.o__Thermomicrobiales.f__AKYG1722.g__unclassified_AKYG1722	2.57906			-
k__Bacteria.p__Chloroflexi.c__Ktedonobacteria	3.52792			-
k__Bacteria.p__Proteobacteria.c__Alphaproteobacteria.o__Rhizobiales.f__Beijerinckiaceae.g__Salinarimonas.s__unclassified_Salinarimonas	2.54832			-
k__Bacteria.p__Halanaerobiaeota.c__Halanaerobiia.o__Halanaerobiales.f__Halobacteroidaceae.g__unclassified_Halobacteroidaceae.s__uncultured_Halanaerobiales_bacterium	2.74567			-
k__Bacteria.p__Patescibacteria.c__Saccharimonadia.o__Saccharimonadales.f__uncultured_Candidatus_Saccharibacteria_bacterium.g__uncultured_Candidatus_Saccharibacteria_bacterium.s__uncultured_Candidatus_Saccharibacteria_bacterium	2.99859			-
k__Bacteria.p__Gemmatimonadota.c__Longimicrobia.o__Longimicrobiales.f__Longimicrobiaceae	3.07871			-
k__Bacteria.p__Proteobacteria.c__Alphaproteobacteria.o__Micropepsales.f__Micropepsaceae.g__unclassified_Micropepsaceae.s__unclassified_Micropepsaceae	2.26511			-
k__Bacteria.p__Proteobacteria.c__Gammaproteobacteria.o__Steroidobacterales.f__Woeseiaceae.g__Woeseia	4.00546			0.0100046031759
k__Bacteria.p__Firmicutes.c__Bacilli.o__Lactobacillales.f__Lactobacillaceae.g__Latilactobacillus.s__unclassified_Latilactobacillus	2.78981			-
k__Bacteria.p__Cyanobacteria.c__Cyanobacteriia.o__Cyanobacteriales.f__Geitlerinemaceae	3.05986			-
k__Archaea.p__Crenarchaeota.c__Nitrososphaeria.o__Nitrosopumilales.f__Nitrosopumilaceae	2.8416			-
k__Bacteria.p__Firmicutes.c__Bacilli.o__Lactobacillales.f__Lactobacillaceae.g__Limosilactobacillus	3.08104			2.14209378717e-05
k__Bacteria.p__Bacteroidota.c__Bacteroidia.o__Chitinophagales.f__Chitinophagaceae.g__unclassified_Chitinophagaceae	2.97289			-
k__Bacteria.p__Proteobacteria.c__Gammaproteobacteria.o__Pseudomonadales.f__Halomonadaceae.g__Halospina	2.9082			0.000846268562606
k__Bacteria.p__Bacteroidota.c__Bacteroidia.o__Bacteroidales.f__Muribaculaceae.g__Muribaculum.s__unclassified_Muribaculum	2.63705			0.0130512443969
k__Bacteria.p__Bacteroidota.c__unclassified_Bacteroidota.o__unclassified_Bacteroidota.f__unclassified_Bacteroidota	2.30534			-
k__Bacteria.p__Cyanobacteria.c__Vampirivibrionia.o__Gastranaerophilales.f__unclassified_Gastranaerophilales.g__unclassified_Gastranaerophilales.s__unclassified_Gastranaerophilales	2.36795			-
k__Bacteria.p__Bacteroidota.c__Bacteroidia.o__Sphingobacteriales.f__Sphingobacteriaceae.g__Sphingobacterium.s__Sphingobacterium_composti_Yoo_et_al__2007_non_Ten_et_al__2007	3.12779			0.0236588673453
k__Bacteria.p__Verrucomicrobiota.c__Verrucomicrobiae.o__Chthoniobacterales	3.08931			-
k__Bacteria.p__Synergistota.c__Synergistia.o__Synergistales.f__Synergistaceae.g__unclassified_Synergistaceae	2.25435			0.00595543194706
k__Bacteria.p__Bacteroidota.c__Bacteroidia.o__Cytophagales.f__Microscillaceae.g__unclassified_Microscillaceae.s__Sorangium_cellulosum	2.49169			-
k__Bacteria.p__Planctomycetota.c__Planctomycetes.o__Pirellulales.f__Pirellulaceae	3.4378			0.00477043820552
k__Bacteria.p__Proteobacteria.c__Alphaproteobacteria.o__Acetobacterales.f__Acetobacteraceae	3.13365			-
k__Archaea.p__Halobacterota.c__Halobacteria.o__Halobacterales.f__Haloferacaceae.g__Salinarchaeum	2.39519			-
k__Bacteria.p__Actinobacteriota.c__Actinobacteria.o__Micrococcales.f__Micrococcaceae.g__Kocuria	3.10351			-
k__Bacteria.p__Proteobacteria.c__Alphaproteobacteria.o__Kiloniellales.f__Fodinicurvataceae.g__unclassified_Fodinicurvataceae.s__uncultured_Rhodospirillaceae_bacterium	3.1009			-
k__Bacteria.p__Proteobacteria.c__Alphaproteobacteria.o__Rhodobacterales.f__Rhodobacteraceae.g__Citreimonas	2.48316			0.00473489982757
k__Bacteria.p__Proteobacteria.c__Gammaproteobacteria.o__Burkholderiales.f__Comamonadaceae.g__Hydrogenophaga.s__unclassified_Hydrogenophaga	2.35496			-
k__Bacteria.p__Firmicutes.c__Clostridia.o__Monoglobales	3.146			0.000197015761978
k__Bacteria.p__Firmicutes.c__Bacilli.o__Bacillales.f__Planococcaceae.g__Sporosarcina	4.26295			-
k__Bacteria.p__Desulfobacterota.c__Desulfobulbia.o__Desulfobulbales.f__Desulfocapsaceae.g__unclassified_Desulfocapsaceae	2.27039			-
k__Bacteria.p__Myxococcota.c__Myxococcia.o__Myxococcales.f__Anaeromyxobacteraceae	2.96355			-
k__Bacteria.p__Bacteroidota.c__Bacteroidia.o__Chitinophagales.f__Saprospiraceae.g__Portibacter	2.68985			0.000846268562606
k__Bacteria.p__Chloroflexi.c__Anaerolineae.o__Caldilineales.f__Caldilineaceae	3.59715			2.92879077136e-05
k__Bacteria.p__Firmicutes.c__Bacilli.o__Bacillales.f__Bacillaceae.g__Oceanobacillus	2.41092			-
k__Bacteria.p__Chloroflexi.c__Dehalococcoidia	3.37348			-
k__Bacteria.p__Cloacimonadota.c__Cloacimonadia.o__Cloacimonadales	2.98654			-
k__Bacteria.p__Proteobacteria.c__Alphaproteobacteria.o__Rhizobiales.f__Beijerinckiaceae.g__Chelatococcus	2.59317			-
k__Bacteria.p__Proteobacteria.c__Alphaproteobacteria.o__Rhodospirillales.f__Magnetospiraceae.g__unclassified_Magnetospiraceae	2.35829			0.0236588673453
k__Bacteria.p__Bacteroidota.c__Bacteroidia.o__Bacteroidales.f__Prolixibacteraceae.g__unclassified_Prolixibacteraceae	2.33666			-
k__Bacteria.p__Chloroflexi.c__Chloroflexia.o__Thermomicrobiales.f__AKYG1722.g__uncultured_Chloroflexi_bacterium.s__uncultured_Chloroflexi_bacterium	2.12951			-
k__Bacteria.p__Verrucomicrobiota.c__Verrucomicrobiae.o__Verrucomicrobiales.f__Rubritaleaceae	3.45322			0.000214144526924
k__Bacteria.p__Verrucomicrobiota.c__Omnitrophia.o__Omnitrophales.f__Omnitrophaceae	4.7173	SZ	4.4297	7.48921864978e-06
k__Bacteria.p__Proteobacteria.c__Alphaproteobacteria.o__Rhizobiales.f__Rhizobiales_Incertae_Sedis.g__Anderseniella	2.618			0.000846268562606
k__Bacteria.p__Firmicutes.c__Bacilli.o__Bacillales.f__Bacillaceae.g__Salimicrobium.s__Salimicrobium_halophilum	3.04356			-
k__Bacteria.p__Proteobacteria.c__Gammaproteobacteria.o__Enterobacterales.f__Pseudoalteromonadaceae.g__Pseudoalteromonas.s__Pseudoalteromonas_ruthenica	2.46814			-
k__Bacteria.p__Proteobacteria.c__Alphaproteobacteria.o__Tistrellales.f__Geminicoccaceae.g__Candidatus_Alysiosphaera.s__unclassified_Candidatus_Alysiosphaera	2.278			-
k__Bacteria.p__Desulfobacterota.c__Desulfobulbia.o__Desulfobulbales.f__Desulfocapsaceae.g__Desulfofustis.s__unclassified_Desulfofustis	2.73067			0.0236588673453
k__Bacteria.p__Proteobacteria.c__Alphaproteobacteria.o__Sphingomonadales.f__Sphingomonadaceae.g__unclassified_Sphingomonadaceae.s__unclassified_Sphingomonadaceae	3.36735			-
k__Bacteria.p__Actinobacteriota.c__Actinobacteria.o__Propionibacteriales.f__Nocardioidaceae.g__Aeromicrobium.s__unclassified_Aeromicrobium	2.73834			-
k__Bacteria.p__Firmicutes.c__Clostridia.o__Lachnospirales.f__Lachnospiraceae.g__Roseburia.s__uncultured_Roseburia_sp_	2.19281			-
k__Bacteria.p__Bacteroidota.c__Bacteroidia.o__Cytophagales.f__Cyclobacteriaceae.g__Marinoscillum	2.43147			-
k__Bacteria.p__Verrucomicrobiota.c__Verrucomicrobiae.o__Opitutales.f__Opitutaceae.g__Opitutus.s__unclassified_Opitutus	2.18284			-
k__Bacteria.p__Firmicutes.c__Clostridia.o__Lachnospirales.f__Lachnospiraceae.g___Eubacterium__ruminantium_group.s__unclassified__Eubacterium__ruminantium_group	2.87341			0.0047220136797
k__Bacteria.p__Actinobacteriota.c__Actinobacteria.o__Micrococcales.f__Micrococcaceae.g__Paenarthrobacter.s__unclassified_Paenarthrobacter	2.75809			-
k__Bacteria.p__Chloroflexi.c__Dehalococcoidia.o__unclassified_Dehalococcoidia.f__unclassified_Dehalococcoidia.g__unclassified_Dehalococcoidia	3.117			-
k__Bacteria.p__Proteobacteria.c__Gammaproteobacteria.o__Pseudomonadales.f__Halomonadaceae.g__unclassified_Halomonadaceae.s__unclassified_Halomonadaceae	2.76483			-
k__Bacteria.p__Proteobacteria.c__Gammaproteobacteria.o__Chromatiales.f__Chromatiaceae.g__unclassified_Chromatiaceae	2.60426			0.0211964
k__Bacteria.p__Firmicutes.c__Clostridia.o__Lachnospirales.f__Lachnospiraceae.g__Lachnospiraceae_UCG_001.s__unclassified_Lachnospiraceae_UCG_001	2.22595			-
k__Bacteria.p__Thermotogota.c__Thermotogae	3.45432			2.78413176287e-06
k__Bacteria.p__Bacteroidota.c__Bacteroidia.o__Flavobacteriales.f__unclassified_Flavobacteriales.g__unclassified_Flavobacteriales	2.19367			-
k__Bacteria.p__Firmicutes.c__Clostridia.o__Peptostreptococcales_Tissierellales.f__Family_XI.g__Anaerosalibacter.s__poultry_manure_bacterium_MUC6	3.21701			-
k__Bacteria.p__Myxococcota.c__Polyangia.o__Polyangiales.f__Polyangiaceae.g__Pajaroellobacter	2.38611			-
k__Bacteria.p__Methylomirabilota.c__Methylomirabilia.o__Rokubacteriales.f__uncultured_Firmicutes_bacterium.g__uncultured_Firmicutes_bacterium	2.67213			-
k__Bacteria.p__Desulfobacterota.c__Desulfobulbia	2.85988			-
k__Bacteria.p__Firmicutes.c__Clostridia.o__Peptostreptococcales_Tissierellales.f__Gottschalkia	4.5358			-
k__Bacteria.p__Proteobacteria.c__Gammaproteobacteria.o__Pseudomonadales.f__Halieaceae.g__unclassified_Halieaceae.s__unclassified_Halieaceae	3.57057			-
k__Bacteria.p__Actinobacteriota.c__Acidimicrobiia.o__Actinomarinales.f__unclassified_Actinomarinales.g__unclassified_Actinomarinales	3.62883			-
k__Bacteria.p__Elusimicrobiota.c__Elusimicrobia	3.41555			8.95819279084e-08
k__Bacteria.p__Bacteroidota.c__Bacteroidia.o__Bacteroidales.f__Bacteroidaceae.g__Bacteroides.s__Bacteroides_sp__CannelCatfish9	2.56436			2.84873758449e-07
k__Bacteria.p__Gemmatimonadota.c__Longimicrobia	3.07871			-
k__Bacteria.p__Bacteroidota.c__Bacteroidia.o__Bacteroidales.f__Tannerellaceae.g__Macellibacteroides	2.44177			9.21575679572e-06
k__Bacteria.p__Firmicutes.c__Clostridia.o__Lachnospirales.f__Lachnospiraceae.g__Lachnospiraceae_UCG_010.s__unclassified_Lachnospiraceae_UCG_010	2.41438			0.00226241509397
k__Bacteria.p__Proteobacteria.c__Alphaproteobacteria.o__Rhodobacterales.f__Rhodobacteraceae.g__Limibaculum	3.78891			-
k__Bacteria.p__Actinobacteriota.c__Actinobacteria.o__Micromonosporales.f__Micromonosporaceae.g__unclassified_Micromonosporaceae	3.11085			-
k__Bacteria.p__Bacteroidota.c__Bacteroidia.o__Cytophagales.f__Amoebophilaceae.g__Candidatus_Amoebophilus.s__unclassified_Candidatus_Amoebophilus	2.39868			0.00393242703383
k__Bacteria.p__Cyanobacteria.c__Cyanobacteriia.o__Phormidesmiales.f__Phormidesmiaceae.g__Phormidesmis_ANT_LACV5_1	2.66158			0.000846268562606
k__Bacteria.p__Bacteroidota.c__Bacteroidia.o__Bacteroidales.f__Rikenellaceae.g__Alistipes.s__Alistipes_onderdonkii	3.16056			1.0783739571e-06
k__Bacteria.p__Proteobacteria.c__Alphaproteobacteria.o__Rhodobacterales.f__Rhodobacteraceae.g__Actibacterium.s__unclassified_Actibacterium	2.8275			0.0104983416518
k__Bacteria.p__Proteobacteria.c__Gammaproteobacteria.o__Xanthomonadales.f__Xanthomonadaceae.g__Xanthomonas	2.42055			-
k__Bacteria.p__Proteobacteria.c__Alphaproteobacteria.o__Rhizobiales.f__Rhizobiales_Incertae_Sedis.g__Dichotomicrobium.s__unclassified_Dichotomicrobium	3.71482			0.000846268562606
k__Bacteria.p__Bacteroidota.c__Bacteroidia.o__Bacteroidales.f__Bacteroidaceae.g__Bacteroides.s__Phocaeicola_massiliensis	3.06947			6.75392931776e-06
k__Bacteria.p__Patescibacteria.c__Parcubacteria.o__Candidatus_Kaiserbacteria	3.56123			-
k__Bacteria.p__Proteobacteria.c__Alphaproteobacteria.o__Tistrellales.f__Geminicoccaceae.g__unclassified_Geminicoccaceae	3.10566			0.0092384170111
k__Bacteria.p__Cyanobacteria.c__Cyanobacteriia.o__Cyanobacteriales.f__Phormidiaceae	3.00428			-
k__Bacteria.p__Proteobacteria.c__Gammaproteobacteria.o__Enterobacterales.f__Alteromonadaceae.g__Salinimonas.s__unclassified_Salinimonas	2.58846			0.00473489982757
k__Bacteria.p__Proteobacteria.c__Alphaproteobacteria.o__Kiloniellales.f__unclassified_Kiloniellales.g__unclassified_Kiloniellales	2.56619			0.00473489982757
k__Bacteria.p__Firmicutes.c__Clostridia.o__Peptostreptococcales_Tissierellales.f__Peptostreptococcaceae.g__unclassified_Peptostreptococcaceae	4.39122	DZ	4.15581	7.64659775281e-05
k__Bacteria.p__Planctomycetota.c__Planctomycetes.o__Gemmatales.f__Gemmataceae	3.41906			0.000378434648783
k__Bacteria.p__Patescibacteria.c__Saccharimonadia.o__Saccharimonadales.f__unclassified_Saccharimonadales.g__unclassified_Saccharimonadales	2.80743			-
k__Bacteria.p__Cyanobacteria.c__Cyanobacteriia.o__Phormidesmiales	4.24413			-
k__Bacteria.p__Bacteroidota.c__Bacteroidia.o__Flavobacteriales.f__Flavobacteriaceae.g__Robiginitalea.s__uncultured_Bacteroidetes_bacterium	2.6637			0.000846268562606
k__Bacteria.p__Proteobacteria.c__Gammaproteobacteria.o__Pseudomonadales.f__Halomonadaceae.g__Larsenimonas.s__unclassified_Larsenimonas	2.70952			-
k__Bacteria.p__Bacteroidota.c__Bacteroidia.o__Bacteroidales.f__Prevotellaceae.g__Prevotellaceae_UCG_001.s__unclassified_Prevotellaceae_UCG_001	3.94623			2.92636254051e-05
k__Bacteria.p__Proteobacteria.c__Gammaproteobacteria.o__Enterobacterales.f__Erwiniaceae.g__Pantoea	3.3878			-
k__Bacteria.p__Cyanobacteria.c__Cyanobacteriia.o__Cyanobacteriales.f__Geitlerinemaceae.g__unclassified_Geitlerinemaceae	2.55653			0.00473489982757
k__Bacteria.p__Firmicutes.c__Clostridia.o__Oscillospirales.f__Ruminococcaceae.g__Incertae_Sedis	3.00651			2.2876872445e-05
k__Bacteria.p__Acidobacteriota.c__Acidobacteriae.o__Subgroup_2.f__uncultured_Acidobacteria_bacterium.g__uncultured_Acidobacteria_bacterium	2.31636			-
k__Bacteria.p__Cyanobacteria.c__Cyanobacteriia.o__Phormidesmiales.f__Nodosilineaceae.g__Nodosilinea_PCC_7104.s__unclassified_Nodosilinea_PCC_7104	2.69112			0.000108825685725
k__Bacteria.p__Actinobacteriota.c__Coriobacteriia.o__Coriobacteriales.f__Eggerthellaceae	3.75087			7.01262416988e-06
k__Bacteria.p__Myxococcota.c__Myxococcia.o__Myxococcales	3.33945			-
k__Bacteria.p__Actinobacteriota.c__Coriobacteriia	4.37836	SZ	4.01309	0.000264523852381
k__Bacteria.p__Actinobacteriota.c__Actinobacteria.o__Streptomycetales.f__Streptomycetaceae.g__Streptomyces.s__unclassified_Streptomyces	3.49522			-
k__Bacteria.p__Firmicutes.c__Clostridia.o__Clostridiales.f__Clostridiaceae.g__Clostridium_sensu_stricto_13	2.21882			-
k__Bacteria.p__Proteobacteria.c__Gammaproteobacteria.o__Pseudomonadales.f__unclassified_Pseudomonadales.g__unclassified_Pseudomonadales	2.60222			-
k__Bacteria.p__Proteobacteria.c__Alphaproteobacteria.o__Sphingomonadales.f__Sphingomonadaceae.g__unclassified_Sphingomonadaceae	3.36735			-
k__Bacteria.p__Cyanobacteria.c__Cyanobacteriia.o__Cyanobacteriales.f__Xenococcaceae.g__Gloeocapsopsis_BDHKU_35101	2.82877			0.0236588673453
k__Bacteria.p__Gemmatimonadota.c__unclassified_Gemmatimonadota.o__unclassified_Gemmatimonadota.f__unclassified_Gemmatimonadota.g__unclassified_Gemmatimonadota.s__unclassified_Gemmatimonadota	3.01411			-
k__Archaea.p__Halobacterota.c__Halobacteria.o__Halobacterales.f__Halomicrobiaceae.g__Halomicroarcula.s__unclassified_Halomicroarcula	2.67677			-
k__Bacteria.p__Planctomycetota.c__Planctomycetes.o__Gemmatales	3.41906			0.000378434648783
k__Bacteria.p__Actinobacteriota.c__Acidimicrobiia.o__Microtrichales	3.99867			0.0386438386069
k__Bacteria.p__Myxococcota.c__unclassified_Myxococcota.o__unclassified_Myxococcota.f__unclassified_Myxococcota.g__unclassified_Myxococcota	2.17235			-
k__Bacteria.p__Firmicutes.c__Clostridia.o__Clostridia_vadinBB60_group.f__uncultured_Clostridia_bacterium	2.65912			8.62409255499e-05
k__Bacteria.p__Planctomycetota.c__Phycisphaerae.o__Phycisphaerales.f__Phycisphaeraceae.g__Phycisphaera.s__uncultured_Planctomycetales_bacterium	2.85293			0.00338845302537
k__Bacteria.p__Actinobacteriota.c__Actinobacteria.o__Micromonosporales	3.87182			-
k__Bacteria.p__Firmicutes.c__Bacilli.o__Bacillales.f__Bacillaceae.g__Paraliobacillus.s__unclassified_Paraliobacillus	3.20425			-
k__Bacteria.p__Desulfobacterota.c__Desulfovibrionia.o__Desulfovibrionales.f__Desulfovibrionaceae.g__Desulfovibrio.s__uncultured_Desulfovibrionaceae_bacterium	3.00642			8.95819279084e-08
k__Bacteria.p__Proteobacteria.c__Gammaproteobacteria.o__Competibacterales.f__Competibacteraceae	2.80645			-
k__Bacteria.p__Proteobacteria.c__Gammaproteobacteria.o__Enterobacterales.f__Hafniaceae.g__Edwardsiella.s__unclassified_Edwardsiella	3.82612			-
k__Bacteria.p__Bacteroidota.c__Bacteroidia.o__Flavobacteriales.f__NS9_marine_group.g__unclassified_NS9_marine_group.s__unclassified_NS9_marine_group	2.13061			-
k__Bacteria.p__Proteobacteria.c__Alphaproteobacteria.o__Parvibaculales.f__Parvibaculaceae	2.6925			-
k__Bacteria.p__Proteobacteria.c__Alphaproteobacteria.o__Rhizobiales.f__unclassified_Rhizobiales	3.31481			-
k__Bacteria.p__Firmicutes.c__Bacilli.o__Bacillales.f__unclassified_Bacillales.g__unclassified_Bacillales.s__unclassified_Bacillales	2.31597			-
k__Bacteria.p__Firmicutes.c__Clostridia.o__Oscillospirales.f__UCG_010.g__unclassified_UCG_010	3.17771			3.2261695681e-05
k__Bacteria.p__Firmicutes.c__Bacilli.o__Erysipelotrichales.f__Erysipelatoclostridiaceae.g__Erysipelatoclostridium.s__Erysipelatoclostridium_bacterium_ic1391	2.33211			1.94440511571e-05
k__Bacteria.p__Chloroflexi.c__Anaerolineae.o__SJA_15.f__uncultured_soil_bacterium	3.33721			0.0451751208026
k__Bacteria.p__Firmicutes.c__Clostridia.o__Oscillospirales.f__unclassified_Oscillospirales.g__unclassified_Oscillospirales	3.25668			8.76506885946e-06
k__Bacteria.p__Proteobacteria.c__Alphaproteobacteria.o__Elsterales.f__unclassified_Elsterales.g__unclassified_Elsterales	2.91951			-
k__Bacteria.p__Proteobacteria.c__Gammaproteobacteria.o__Pseudomonadales.f__Pseudohongiellaceae.g__Pseudohongiella.s__Betaproteobacteria_bacterium_LSUCC0112	3.07086			-
k__Bacteria.p__Desulfobacterota.c__Desulfovibrionia.o__Desulfovibrionales.f__unclassified_Desulfovibrionales.g__unclassified_Desulfovibrionales	2.59823			-
k__Bacteria.p__Verrucomicrobiota.c__Verrucomicrobiae.o__Chthoniobacterales.f__Chthoniobacteraceae.g__Chthoniobacter	2.90499			-
k__Bacteria.p__Deinococcota.c__Deinococci.o__Deinococcales.f__Trueperaceae.g__Truepera.s__uncultured_microorganism	2.9994			-
k__Bacteria.p__Firmicutes.c__Clostridia.o__Clostridia_vadinBB60_group.f__uncultured_prokaryote.g__uncultured_prokaryote.s__uncultured_prokaryote	2.94068			9.73692770474e-07
k__Bacteria.p__Actinobacteriota.c__Coriobacteriia.o__Coriobacteriales.f__Atopobiaceae.g__unclassified_Atopobiaceae.s__unclassified_Atopobiaceae	3.46919			1.85913105072e-06
k__Bacteria.p__Proteobacteria.c__Alphaproteobacteria.o__Sphingomonadales.f__Sphingomonadaceae.g__Sphingomicrobium.s__unclassified_Sphingomicrobium	2.95279			0.000846268562606
k__Bacteria.p__Proteobacteria.c__Gammaproteobacteria.o__Burkholderiales.f__Comamonadaceae.g__Comamonas	2.61454			-
k__Bacteria.p__Actinobacteriota.c__Thermoleophilia.o__Gaiellales.f__unclassified_Gaiellales	2.98169			-
k__Bacteria.p__Bacteroidota.c__Bacteroidia.o__Bacteroidales.f__Marinifilaceae	3.35442			0.00054810689165
k__Bacteria.p__Acidobacteriota.c__Blastocatellia.o__Pyrinomonadales.f__Pyrinomonadaceae	3.13408			-
k__Bacteria.p__Bacteroidota.c__Bacteroidia.o__Flavobacteriales.f__Cryomorphaceae.g__Vicingus	2.34318			-
k__Bacteria.p__Proteobacteria.c__Alphaproteobacteria.o__Rhizobiales.f__Rhizobiaceae	3.86206			0.00570802725264
k__Bacteria.p__Bacteroidota.c__Bacteroidia.o__Flavobacteriales.f__Flavobacteriaceae	4.44907	XY	4.14037	3.32390203317e-05
k__Archaea.p__Halobacterota.c__Halobacteria.o__Halobacterales.f__Haloferacaceae.g__Salinarchaeum.s__unclassified_Salinarchaeum	2.39519			-
k__Bacteria.p__Proteobacteria.c__Gammaproteobacteria.o__Pseudomonadales.f__Nitrincolaceae.g__Marinobacterium	3.59603			0.00319171366233
k__Bacteria.p__Proteobacteria.c__Gammaproteobacteria.o__EPR3968_O8a_Bc78.f__uncultured_gamma_proteobacterium	2.33017			0.0104983416518
k__Bacteria.p__Actinobacteriota.c__Acidimicrobiia.o__IMCC26256.f__unclassified_IMCC26256.g__unclassified_IMCC26256.s__unclassified_IMCC26256	2.93364			-
k__Bacteria.p__Actinobacteriota.c__Actinobacteria.o__unclassified_Actinobacteria	3.02949			0.00615461668482
k__Bacteria.p__Proteobacteria.c__Gammaproteobacteria.o__Burkholderiales.f__Sutterellaceae.g__Sutterella.s__Sutterella_timonensis	2.39827			2.49349822089e-06
k__Bacteria.p__Actinobacteriota.c__Coriobacteriia.o__Coriobacteriales.f__Coriobacteriaceae.g__Collinsella.s__unclassified_Collinsella	3.34524			-
k__Bacteria.p__Chloroflexi.c__Chloroflexia.o__Thermomicrobiales.f__JG30_KF_CM45.g__unclassified_JG30_KF_CM45.s__unclassified_JG30_KF_CM45	2.56918			-
k__Bacteria.p__Planctomycetota.c__Planctomycetes.o__Pirellulales.f__Pirellulaceae.g__Roseimaritima	2.52898			-
k__Bacteria.p__Firmicutes.c__Clostridia.o__Oscillospirales.f__Oscillospiraceae.g__unclassified_Oscillospiraceae.s__unclassified_Oscillospiraceae	3.86357			5.80751622164e-05
k__Bacteria.p__Bacteroidota.c__Kapabacteria	2.93296			-
k__Bacteria.p__Firmicutes.c__Bacilli.o__Erysipelotrichales.f__Erysipelotrichaceae.g__Solobacterium.s__unclassified_Solobacterium	2.9152			-
k__Bacteria.p__Bacteroidota.c__Bacteroidia.o__Bacteroidales.f__Rikenellaceae.g__SP3_e08	2.36862			0.000156538698198
k__Bacteria.p__Bdellovibrionota.c__Bdellovibrionia.o__Bdellovibrionales.f__Bdellovibrionaceae	3.66408			-
k__Bacteria.p__Latescibacterota.c__Latescibacteria.o__Latescibacterales	2.79325			-
k__Archaea.p__Crenarchaeota.c__Bathyarchaeia.o__unclassified_Bathyarchaeia.f__unclassified_Bathyarchaeia.g__unclassified_Bathyarchaeia.s__unclassified_Bathyarchaeia	2.34733			-
k__Bacteria.p__Proteobacteria.c__Alphaproteobacteria.o__Rhizobiales	4.42381	DF	4.10703	0.000880501061705
k__Bacteria.p__Proteobacteria.c__Gammaproteobacteria.o__Gammaproteobacteria_Incertae_Sedis.f__Unknown_Family.g__Marinicella.s__gamma_proteobacterium_N2yML2	2.60935			0.00473489982757
k__Bacteria.p__Chloroflexi.c__Anaerolineae.o__SBR1031.f__uncultured_microorganism.g__uncultured_microorganism	2.91851			0.00338845302537
k__Bacteria.p__Fibrobacterota.c__Fibrobacteria.o__Fibrobacterales.f__Fibrobacteraceae.g__unclassified_Fibrobacteraceae	2.33066			-
k__Bacteria.p__Firmicutes.c__Clostridia.o__Clostridia_UCG_014.f__uncultured_rumen_bacterium.g__uncultured_rumen_bacterium	2.50655			0.00237784104687
k__Archaea	4.43716	SZ	4.10499	0.000192557770399
k__Bacteria.p__Firmicutes.c__Clostridia.o__Lachnospirales.f__Lachnospiraceae.g___Ruminococcus__gnavus_group.s__unclassified__Ruminococcus__gnavus_group	2.3926			-
k__Bacteria.p__Bacteroidota.c__Bacteroidia.o__Bacteroidales.f__Prevotellaceae.g__Prevotellaceae_Ga6A1_group.s__uncultured_bacterium_34R1	2.46075			-
k__Bacteria.p__Firmicutes.c__Clostridia.o__Peptostreptococcales_Tissierellales.f__Fusibacteraceae	2.32731			-
k__Bacteria.p__Spirochaetota.c__Spirochaetia.o__Spirochaetales.f__Spirochaetaceae.g__Spirochaeta_2	3.64904			0.0187877751729
k__Bacteria.p__Nitrospirota.c__Nitrospiria.o__Nitrospirales.f__Nitrospiraceae.g__Nitrospira	3.19243			-
k__Bacteria.p__Actinobacteriota.c__Actinobacteria.o__Nitriliruptorales.f__Nitriliruptoraceae	3.8842			0.000449538113441
k__Bacteria.p__Proteobacteria.c__Gammaproteobacteria.o__Pseudomonadales.f__Cellvibrionaceae.g__Agarilytica	2.82888			0.000846268562606
k__Bacteria.p__Cyanobacteria.c__Cyanobacteriia.o__Cyanobacteriales.f__unclassified_Cyanobacteriales	4.13875			0.00668537044146
k__Bacteria.p__Bacteroidota.c__Bacteroidia.o__Cytophagales.f__Cyclobacteriaceae.g__Fulvivirga	3.23129			0.000644477815957
k__Bacteria.p__Actinobacteriota.c__Coriobacteriia.o__Coriobacteriales.f__Coriobacteriaceae.g__Enorma	2.81711			1.19643352361e-06
k__Bacteria.p__Verrucomicrobiota.c__Verrucomicrobiae.o__Opitutales.f__Opitutaceae.g__Opitutus	2.18284			-
k__Bacteria.p__Verrucomicrobiota.c__Verrucomicrobiae.o__Verrucomicrobiales.f__Verrucomicrobiaceae.g__unclassified_Verrucomicrobiaceae.s__unclassified_Verrucomicrobiaceae	2.41937			-
k__Bacteria.p__Acidobacteriota.c__Acidobacteriae.o__Acidobacteriales.f__Acidobacteriaceae__Subgroup_1.g__unclassified_Acidobacteriaceae__Subgroup_1	2.25681			-
k__Bacteria.p__Synergistota.c__Synergistia.o__Synergistales	3.5146			1.42260577969e-05
k__Bacteria.p__Proteobacteria.c__Gammaproteobacteria.o__Enterobacterales.f__Morganellaceae.g__Proteus.s__unclassified_Proteus	3.3721			-
k__Bacteria.p__Bacteroidota.c__Bacteroidia.o__Flavobacteriales.f__Weeksellaceae.g__Apibacter	2.88919			0.00473489982757
k__Bacteria.p__Verrucomicrobiota.c__Verrucomicrobiae.o__Pedosphaerales.f__Pedosphaeraceae.g__DEV114.s__unclassified_DEV114	2.53059			0.00393242703383
k__Bacteria.p__Patescibacteria.c__Saccharimonadia.o__Saccharimonadales.f__Candidatus_Saccharibacteria_bacterium_UB2523.g__unclassified_Candidatus_Saccharibacteria_bacterium_UB2523.s__unclassified_Candidatus_Saccharibacteria_bacterium_UB2523	2.57413			2.18436346119e-06
k__Bacteria.p__Proteobacteria.c__Alphaproteobacteria.o__Caulobacterales.f__Hyphomonadaceae.g__Litorimonas	2.53417			0.0236588673453
k__Bacteria.p__Proteobacteria.c__Alphaproteobacteria.o__Rhodobacterales.f__Rhodobacteraceae.g__Nautella	3.22633			-
k__Bacteria.p__Bacteroidota.c__Bacteroidia.o__Flavobacteriales.f__Flavobacteriaceae.g__Robiginitalea	3.79807			8.49819619668e-05
k__Bacteria.p__Actinobacteriota.c__Actinobacteria.o__Pseudonocardiales.f__Pseudonocardiaceae.g__Prauserella	2.41065			0.0236588673453
k__Bacteria.p__Firmicutes.c__Bacilli.o__Lactobacillales.f__Vagococcaceae.g__Vagococcus.s__unclassified_Vagococcus	3.7176			-
k__Bacteria.p__Sumerlaeota.c__Sumerlaeia.o__Sumerlaeales.f__Sumerlaeaceae.g__Sumerlaea.s__unclassified_Sumerlaea	2.99129			-
k__Bacteria.p__Firmicutes.c__Clostridia.o__Peptostreptococcales_Tissierellales.f__Peptostreptococcaceae.g__Proteocatella	2.85692			-
k__Bacteria.p__Firmicutes.c__Clostridia.o__Clostridiales.f__Clostridiaceae.g__unclassified_Clostridiaceae	3.3691			-
k__Bacteria.p__Bacteroidota.c__Bacteroidia.o__Bacteroidales.f__Marinifilaceae.g__Odoribacter	3.32113			0.000391158005291
k__Bacteria.p__Chloroflexi.c__Anaerolineae.o__SBR1031.f__uncultured_Anaerolineaceae_bacterium	2.72753			-
k__Bacteria.p__Verrucomicrobiota.c__Lentisphaeria.o__Victivallales	2.71278			1.94440511571e-05
k__Bacteria.p__Acidobacteriota.c__Thermoanaerobaculia.o__Thermoanaerobaculales.f__Thermoanaerobaculaceae.g__Subgroup_23	2.29407			-
k__Bacteria.p__Proteobacteria.c__Alphaproteobacteria.o__Dongiales.f__Dongiaceae.g__Dongia	2.20096			-
k__Bacteria.p__Methylomirabilota.c__Methylomirabilia.o__Rokubacteriales.f__uncultured_proteobacterium	2.19283			-
k__Bacteria.p__Chloroflexi.c__Ktedonobacteria.o__Ktedonobacterales.f__Ktedonobacteraceae.g__unclassified_Ktedonobacteraceae.s__uncultured_Ktedobacteria_bacterium	2.94514			-
k__Bacteria.p__Cyanobacteria.c__Cyanobacteriia.o__Cyanobacteriales.f__Cyanobacteriaceae.g__Geminobacterium	2.1327			-
k__Bacteria.p__Actinobacteriota.c__Actinobacteria.o__Pseudonocardiales.f__Pseudonocardiaceae.g__Prauserella.s__Prauserella_rugosa	2.41065			0.0236588673453
k__Bacteria.p__Chloroflexi.c__Anaerolineae.o__unclassified_Anaerolineae.f__unclassified_Anaerolineae.g__unclassified_Anaerolineae	2.92697			-
k__Bacteria.p__Synergistota.c__Synergistia.o__Synergistales.f__Synergistaceae.g__Synergistes.s__unclassified_Synergistes	3.45204			1.11695535289e-05
k__Bacteria.p__Desulfobacterota.c__Desulfovibrionia.o__Desulfovibrionales.f__Desulfohalobiaceae.g__Desulfovermiculus	2.45967			0.0236588673453
k__Bacteria.p__Deferribacterota.c__Deferribacteres.o__Deferribacterales.f__Deferribacteraceae.g__Mucispirillum.s__unclassified_Mucispirillum	3.594			5.85154722267e-05
k__Bacteria.p__Acidobacteriota.c__Holophagae.o__Subgroup_7.f__uncultured_Desulfovirga_sp_.g__uncultured_Desulfovirga_sp_	2.44318			-
k__Bacteria.p__Proteobacteria.c__Gammaproteobacteria.o__Granulosicoccales.f__Granulosicoccaceae	3.28182			0.00013553085235
k__Bacteria.p__Chloroflexi	4.54219	DF	4.18698	0.000971550093306
k__Bacteria.p__Planctomycetota.c__Planctomycetes.o__unclassified_Planctomycetes.f__unclassified_Planctomycetes.g__unclassified_Planctomycetes	2.22405			-
k__Bacteria.p__Proteobacteria.c__Gammaproteobacteria.o__Enterobacterales.f__Aeromonadaceae.g__unclassified_Aeromonadaceae.s__unclassified_Aeromonadaceae	2.08483			-
k__Bacteria.p__Bacteroidota.c__Bacteroidia.o__Bacteroidales.f__Barnesiellaceae.g__unclassified_Barnesiellaceae.s__unclassified_Barnesiellaceae	3.20933			3.89393788182e-06
k__Bacteria.p__unclassified_Bacteria.c__unclassified_Bacteria.o__unclassified_Bacteria	4.83911	DF	4.53435	0.000386228311884
k__Bacteria.p__Desulfobacterota.c__Desulfobulbia.o__Desulfobulbales.f__Desulfocapsaceae	2.85988			-
k__Archaea.p__Crenarchaeota	3.65913			0.000952748013364
k__Bacteria.p__Bacteroidota.c__Bacteroidia.o__Bacteroidales.f__Paludibacteraceae	3.79311			7.4170680199e-07
k__Bacteria.p__Cyanobacteria.c__Cyanobacteriia.o__Cyanobacteriales.f__Phormidiaceae.g__Arthrospira_PCC_7345.s__unclassified_Arthrospira_PCC_7345	2.40899			0.0179149843766
k__Bacteria.p__Firmicutes.c__Clostridia.o__Lachnospirales.f__Lachnospiraceae.g__Dorea	2.08389			-
k__Bacteria.p__Firmicutes.c__Clostridia.o__Peptostreptococcales_Tissierellales.f__Peptostreptococcaceae.g__Paeniclostridium.s__unclassified_Paeniclostridium	4.31258			-
k__Bacteria.p__Actinobacteriota.c__Coriobacteriia.o__Coriobacteriales.f__Eggerthellaceae.g__unclassified_Eggerthellaceae	3.02097			2.16181044129e-06
k__Bacteria.p__Firmicutes.c__Bacilli.o__Erysipelotrichales.f__Erysipelotrichaceae.g__Dubosiella.s__uncultured_Erysipelotrichales_bacterium	2.54553			2.87405523366e-06
k__Bacteria.p__Acidobacteriota.c__Blastocatellia.o__Blastocatellales	3.11157			0.0387915
k__Bacteria.p__Cyanobacteria.c__Cyanobacteriia.o__Limnotrichales	3.77104			0.00013553085235
k__Bacteria.p__Desulfobacterota.c__unclassified_Desulfobacterota.o__unclassified_Desulfobacterota.f__unclassified_Desulfobacterota.g__unclassified_Desulfobacterota.s__unclassified_Desulfobacterota	2.15685			-
k__Bacteria.p__Verrucomicrobiota.c__Lentisphaeria	2.71278			1.94440511571e-05
k__Bacteria.p__Firmicutes.c__Clostridia.o__Oscillospirales.f__Ruminococcaceae.g__Subdoligranulum	3.7058			-
k__Bacteria.p__Bacteroidota.c__Bacteroidia.o__unclassified_Bacteroidia	3.21565			-
k__Bacteria.p__Actinobacteriota.c__Actinobacteria.o__Micrococcales.f__Microbacteriaceae.g__unclassified_Microbacteriaceae	2.80397			-
k__Bacteria.p__Proteobacteria.c__Gammaproteobacteria.o__Burkholderiales.f__Burkholderiaceae.g__Lautropia.s__unclassified_Lautropia	2.33515			-
k__Bacteria.p__Firmicutes.c__Clostridia.o__Peptostreptococcales_Tissierellales.f__Peptostreptococcaceae.g__Romboutsia	3.20919			-
k__Bacteria.p__Firmicutes.c__Bacilli.o__Erysipelotrichales.f__Erysipelotrichaceae.g__Turicibacter.s__unclassified_Turicibacter	2.62987			-
k__Bacteria.p__Proteobacteria.c__Gammaproteobacteria.o__Xanthomonadales.f__Xanthomonadaceae.g__Stenotrophomonas	2.77968			-
k__Bacteria.p__Chloroflexi.c__Dehalococcoidia.o__SAR202_clade.f__uncultured_Chloroflexi_bacterium	2.91156			-
k__Bacteria.p__Cyanobacteria.c__Cyanobacteriia.o__Thermosynechococcales.f__Thermosynechococcaceae.g__Synechococcus_IR11.s__Pseudanabaena_galeata	2.99988			-
k__Bacteria.p__Firmicutes.c__Bacilli.o__Erysipelotrichales.f__Erysipelotrichaceae.g__Holdemanella	2.82308			-
k__Bacteria.p__Firmicutes.c__Clostridia.o__Peptostreptococcales_Tissierellales.f__Peptostreptococcaceae.g__Paraclostridium	4.10036			0.000335406657564
k__Bacteria.p__Proteobacteria.c__Gammaproteobacteria.o__Enterobacterales.f__Vibrionaceae.g__Salinivibrio.s__unclassified_Salinivibrio	3.56523			1.94440511571e-05
[truncated: 650 more rows]
