# Supplementary material for: Differences in the gut microbiota of the black-faced spoonbill (Platalea minor) across different regions in China
Source: Front Microbiol. 2025 Jun 5;16:1551391. doi: 10.3389/fmicb.2025.1551391 (PMC12178576; doi:10.3389/fmicb.2025.1551391)
Supplement: Supplementary Table 4 — Functional annotation summary based on COG (Clusters of Orthologous Groups). [file Table_4.xlsx]

## Sheet: DF_SZ
Class1	Class2	DF: mean rel.freq.(%)	DF: std.dev.(%)	SZ: mean rel.freq.(%)	SZ: std.dev.(%)	p-values	p-values (corrected)	Difference between means	95.0% lower CI	95.0% upper CI	Note
Metabolism	Carbohydrate metabolism	8.7106	0.215045	9.42356	0.168586	4.847328656297265e-07	1.114885590948371e-05	-0.712962	-0.905106	-0.520818	-
Metabolism	Lipid metabolism	2.19093	0.232063	1.97905	0.0346489236054	0.02314617894445581	0.03943423079425804	0.21188	0.036096701221222646	0.3876639428576795	-
Metabolism	Metabolism of cofactors and vitamins	4.33606	0.110448	4.22252	0.0345358772734	0.013675377838068936	0.027350755676137872	0.113547	0.028397616411368305	0.19869571903927993	-
Metabolism	Energy metabolism	4.4713	0.341431	4.36248	0.0670514239911	0.3709213359136436	0.46114544464939483	0.108818	-0.150724	0.3683605335231413	-
Metabolism	Amino acid metabolism	7.28931	0.392986	6.62627	0.23177	0.0005962937338932495	0.0019592508399349623	0.66304	0.33808373620869026	0.987995997141881	-
Metabolism	Nucleotide metabolism	3.39168	0.182391	3.69623	0.0891865988851	0.0005894288746177591	0.002085671402493609	-0.304542	-0.450668	-0.158417	-
Metabolism	Biosynthesis of other secondary metabolites	0.857595	0.122151	1.01227	0.0150523520874	0.004184362221557975	0.01069337012175927	-0.154675	-0.247065	-0.0622855	-
Metabolism	Metabolism of terpenoids and polyketides	1.1492	0.0501265425722	1.13049	0.0124004138287	0.30231969799883407	0.3862973918873991	0.0187093390588	-0.0195925	0.0570111314884986	-
Metabolism	Xenobiotics biodegradation and metabolism	1.43519	0.210299	0.973673	0.160805	6.997660547836126e-05	0.0003576582057782909	0.461513	0.2752009938412243	0.6478248384944936	-
Metabolism	Metabolism of other amino acids	1.52141	0.0440357456717	1.33687	0.0291789388978	1.8005460233894155e-08	8.282511707591311e-07	0.184543	0.14714148550307485	0.2219440599158469	-
Metabolism	Glycan biosynthesis and metabolism	1.08452	0.131434	1.44912	0.120998	9.038991184247542e-06	5.9399084925055274e-05	-0.364604	-0.489774	-0.239434	-
Genetic Information Processing	Translation	3.00591	0.222632	3.65626	0.101312	2.8677796736168024e-06	2.638357299727458e-05	-0.650351	-0.827101	-0.473601	-
Metabolism	Global and overview maps	41.704	0.655723	42.3231	0.0924823740598	0.019811772334805175	0.03645366109604152	-0.61913	-1.11558	-0.122683	-
Human Diseases	Drug resistance: Antimicrobial	0.856491	0.0624866730489	0.904894	0.0506162731558	0.08843575177524979	0.12712639317692156	-0.0484026	-0.104892	0.00808715972179751	-
Human Diseases	Drug resistance: Antineoplastic	0.0854970152088	0.0392913392014	0.0347374783324	0.0150500336052	0.0037169723438086333	0.010057689871482185	0.0507595368764	0.020079854638731028	0.08143921911413209	-
Environmental Information Processing	Membrane transport	4.09689	0.25454	3.62897	0.0428009894752	0.00034027642318479323	0.0013043929555417073	0.467918	0.27486267882654203	0.660973523322308	-
Environmental Information Processing	Signal transduction	2.69092	0.389174	2.31217	0.0554635113929	0.017169943991826253	0.03290905931766699	0.37875	0.0840817826792583	0.6734190104622676	-
Cellular Processes	Cellular community - prokaryotes	1.63173	0.171796	1.42514	0.0144360999733	0.005662974452298242	0.013710359200301007	0.206592	0.07686810521084946	0.3363168600158454	-
Cellular Processes	Cell motility	1.04209	0.395741	0.619495	0.0705021223915	0.01082027512375694	0.022624211622400872	0.422594	0.12221863026603808	0.7229685777011472	-
Genetic Information Processing	Folding, sorting and degradation	1.48564	0.0672127355965	1.59707	0.0176484413655	0.0006666460416708903	0.002044381194457397	-0.111437	-0.162888	-0.0599851	-
Genetic Information Processing	Transcription	0.146473	0.0117816736007	0.202756	0.0261963546027	6.363470075233807e-05	0.0003658995293259439	-0.0562839	-0.0770533	-0.0355144	-
Genetic Information Processing	Replication and repair	2.57122	0.162438	3.1169	0.161458	1.1731519297570646e-06	1.7988329589608323e-05	-0.545673	-0.706065	-0.385281	-
Organismal Systems	Endocrine system	0.548351	0.0538617223235	0.582639	0.0104176430185	0.09125653426809421	0.12720607807067677	-0.0342885	-0.0752215	0.006644501126631746	-
Environmental Information Processing	Signaling molecules and interaction	0.0349858448834	0.00292800455569	0.0434289052945	0.00184053487347	2.3646285392560293e-06	2.7193228201444336e-05	-0.00844306	-0.0108981	-0.00598804	-
Cellular Processes	Cell growth and death	0.57062	0.0916062090013	0.571692	0.0107908815888	0.9729329918240057	1.0171572187250968	-0.00107179	-0.0703401	0.06819649913401805	-
Cellular Processes	Transport and catabolism	0.252934	0.0390313525149	0.287695	0.00651032515805	0.02596090153422666	0.04265005252051523	-0.0347607	-0.0643611	-0.00516026	-
Organismal Systems	Aging	0.432935	0.0317268314896	0.347028	0.0198822376685	4.980484506589278e-06	3.81837145505178e-05	0.0859074514133	0.05932465265046556	0.11249025017607643	-
Organismal Systems	Circulatory system	0.0281081713996	0.0148055632061	0.00846289407096	0.0043687012202	0.0030712198789104583	0.008829757151867568	0.0196452773286	0.008261525462658664	0.031029029194588567	-
Organismal Systems	Development	0	0	0	0	1	1.02222	0	0	0	degenerate case: variance of both groups is zero
Cellular Processes	Cellular community - eukaryotes	0	0	0	0	1	1	0	0	0	degenerate case: variance of both groups is zero
Organismal Systems	Immune system	0.0516845756323	0.0172360460449	0.0714157926465	0.00873818737355	0.008837037534281417	0.019357320313187865	-0.0197312	-0.0336113	-0.00585112	-
Organismal Systems	Environmental adaptation	0.151447	0.0162055878076	0.146335	0.00617767446005	0.3945476227011915	0.47761028011196865	0.00511223257314	-0.00753676	0.01776122819055652	-
Organismal Systems	Nervous system	0.193636	0.0213434010307	0.178974	0.00440678102766	0.0718461186992454	0.11016404867217627	0.0146628116828	-0.00157631	0.030901928778841257	-
Organismal Systems	Sensory system	0	0	2.29044726842e-05	5.38061441041e-05	0.23354397201172813	0.31597125625116157	-2.29e-05	-6.35e-05	1.766817874396007e-05	-
Human Diseases	Endocrine and metabolic diseases	0.213774	0.0331395	0.227264	0.00720764210857	0.2606731456872584	0.3425989914746825	-0.0134908	-0.0387316	0.011749948977836627	-
Organismal Systems	Excretory system	0.0322665723673	0.00776846540852	0.0304942712734	0.00362113830835	0.5459769031134432	0.5979747034099615	0.00177230109382	-0.00441295	0.007957555252038721	-
Organismal Systems	Digestive system	0.0465231936575	0.0132794854948	0.0495015822323	0.00268342511263	0.5248552549120842	0.6035835431488967	-0.00297839	-0.013078	0.007121238177584184	-
Human Diseases	Neurodegenerative diseases	0.331397	0.0705934284133	0.196875	0.0300280383714	0.0001925581432575818	0.0008052431445317057	0.134522	0.07888477660464503	0.19015980715966552	-
Human Diseases	Substance dependence	0.0131485397026	0.00740827271872	0.00590024480866	0.00399150953779	0.021816078989023824	0.038597678211349844	0.00724829489389	0.0012246722118260333	0.013271917575953885	-
Human Diseases	Infectious diseases: Bacterial	0.459969	0.0489849861877	0.449351	0.0120644942976	0.5418198686923621	0.6078954624353331	0.0106178173919	-0.026807	0.04804260753012015	-
Human Diseases	Infectious diseases: Parasitic	0.0574978727806	0.0100302997329	0.0371420884578	0.00653770559278	0.000118397023178618	0.0005446263066216428	0.0203557843227	0.011872113334862043	0.02883945531062875	-
Human Diseases	Infectious diseases: Viral	0.0555744920258	0.0378925	0.0607524497157	0.0375294886456	0.7741768483798862	0.828189186638948	-0.00517796	-0.042527	0.032171068938723256	-
Human Diseases	Cancers: Overview	0.55505	0.0366276808424	0.523403	0.0171716072072	0.03574454229341706	0.05669823949990292	0.0316466310578	0.002462939203306435	0.060830322912375875	-
Human Diseases	Cancers: Specific types	0.159721	0.0552642508491	0.0976962	0.0158588792219	0.008421923297092349	0.019370423583312403	0.0620243335212	0.019581878277644432	0.10446678876485306	-
Human Diseases	Immune diseases	0.0379345844312	0.00940519189865	0.0406783	0.00325613104832	0.4256145085155738	0.5020068561978562	-0.0027437	-0.0100356	0.004548211557024068	-
Human Diseases	Cardiovascular diseases	0.0178145451254	0.0124142035698	0.00922399403394	0.00363723833186	0.072898385003477	0.10817179710193363	0.00859055109145	-0.00095164	0.018132742546324635	-

## Sheet: DF_DZ
Class1	Class2	DF: mean rel.freq.(%)	DF: std.dev.(%)	DZ: mean rel.freq.(%)	DZ: std.dev.(%)	p-values	p-values (corrected)	Difference between means	95.0% lower CI	95.0% upper CI	Note
Metabolism	Carbohydrate metabolism	8.7106	0.215045	9.82133	0.388635	2.8215621984135733e-06	0.00012979186112702437	-1.11073	-1.42819	-0.793266	-
Metabolism	Lipid metabolism	2.19093	0.232063	2.42117	0.131213	0.02114396138089066	0.048631111176048514	-0.230237	-0.420553	-0.0399217	-
Metabolism	Metabolism of cofactors and vitamins	4.33606	0.110448	3.89272	0.16611	6.038837804700492e-06	0.00013889326950811132	0.443347	0.30213778079144293	0.5845571864091409	-
Metabolism	Energy metabolism	4.4713	0.341431	3.87107	0.0876429076044	0.00043326796628173625	0.0028471894927085523	0.600233	0.33905529906752463	0.8614098692521425	-
Metabolism	Amino acid metabolism	7.28931	0.392986	6.71153	0.508013	0.015253373437506434	0.03692921990133137	0.577778	0.12594509537427928	1.029610386432962	-
Metabolism	Nucleotide metabolism	3.39168	0.182391	3.90772	0.288347	0.000380082643242328	0.0029139669315245147	-0.516036	-0.758158	-0.273915	-
Metabolism	Biosynthesis of other secondary metabolites	0.857595	0.122151	0.775598	0.0637544409171	0.09658195208111398	0.14809232652437476	0.0819970790813	-0.0168088	0.18080290883687847	-
Metabolism	Metabolism of terpenoids and polyketides	1.1492	0.0501265425722	1.1504	0.0382230090639	0.9552190921251197	0.9764461830612335	-0.00119764	-0.0455656	0.04317035311475301	-
Metabolism	Xenobiotics biodegradation and metabolism	1.43519	0.210299	1.22242	0.0670639213415	0.014902456243471862	0.03808405484442809	0.212761	0.05047318099207698	0.37504933868322377	-
Metabolism	Metabolism of other amino acids	1.52141	0.0440357456717	1.57627	0.0842124980017	0.10593233908918648	0.157189922519438	-0.0548613	-0.123	0.013276988517083487	-
Metabolism	Glycan biosynthesis and metabolism	1.08452	0.131434	1.11254	0.0549347656869	0.5659788737494701	0.7036494106074493	-0.0280237	-0.131434	0.07538630164494182	-
Genetic Information Processing	Translation	3.00591	0.222632	3.3038	0.309607	0.03205259783343141	0.0614341458474102	-0.297889	-0.566899	-0.0288796	-
Metabolism	Global and overview maps	41.704	0.655723	39.9599	0.369329	6.267403352522294e-06	9.610018473867517e-05	1.74412	1.2067440075040867	2.28148966021026	-
Human Diseases	Drug resistance: Antimicrobial	0.856491	0.0624866730489	1.03781	0.0646945040036	1.0272416825446284e-05	0.00011813279349263226	-0.181323	-0.244317	-0.118329	-
Human Diseases	Drug resistance: Antineoplastic	0.0854970152088	0.0392913392014	0.0268633672836	0.0193792331443	0.0014414277273349096	0.0073672972730450936	0.0586336479253	0.027117388404230138	0.09014990744631043	-
Environmental Information Processing	Membrane transport	4.09689	0.25454	4.86444	0.332067	3.990220099566703e-05	0.0003671002491601366	-0.767555	-1.06199	-0.473122	-
Environmental Information Processing	Signal transduction	2.69092	0.389174	3.05252	0.253279	0.03331047301037461	0.061291270339089286	-0.361598	-0.690639	-0.0325575	-
Cellular Processes	Cellular community - prokaryotes	1.63173	0.171796	1.51786	0.0708936740393	0.09097180319709497	0.1443001016229782	0.113866	-0.0211376	0.24886860125171664	-
Cellular Processes	Cell motility	1.04209	0.395741	1.22767	0.269454	0.2620657008433649	0.3545594776116113	-0.185583	-0.524123	0.15295699904959914	-
Genetic Information Processing	Folding, sorting and degradation	1.48564	0.0672127355965	1.5647	0.0556266524069	0.014380780937866027	0.038912701361284545	-0.0790691	-0.140322	-0.0178165	-
Genetic Information Processing	Transcription	0.146473	0.0117816736007	0.174994	0.0164799875726	0.0006223600298284862	0.003578570171513796	-0.0285215	-0.0428158	-0.0142273	-
Genetic Information Processing	Replication and repair	2.57122	0.162438	2.87391	0.229919	0.005218884583270503	0.017147763630745938	-0.302692	-0.501426	-0.103958	-
Organismal Systems	Endocrine system	0.548351	0.0538617223235	0.540696	0.0400861599194	0.7366208638799447	0.8471139934619364	0.00765456083035	-0.0396445	0.054953595148774674	-
Environmental Information Processing	Signaling molecules and interaction	0.0349858448834	0.00292800455569	0.0379711909566	0.00372788542766	0.07598160257248934	0.12482691851194679	-0.00298535	-0.00631841	0.00034772143452554873	-
Cellular Processes	Cell growth and death	0.57062	0.0916062090013	0.459591	0.0329854738288	0.005506592290996926	0.016886883025723904	0.111029	0.03982361875743064	0.18223374433542355	-
Cellular Processes	Transport and catabolism	0.252934	0.0390313525149	0.244284	0.0756243419827	0.7650650816660693	0.8583657013814436	0.00865061003209	-0.052414	0.06971524757844393	-
Organismal Systems	Aging	0.432935	0.0317268314896	0.384533	0.0471003	0.021275271544141106	0.04660297576335671	0.0484020376491	0.008225698455617813	0.08857837684250912	-
Organismal Systems	Circulatory system	0.0281081713996	0.0148055632061	0.0142240845847	0.0161221100216	0.07329245444778376	0.12486862609622419	0.0138840868149	-0.00145286	0.02922103468842841	-
Organismal Systems	Development	0	0	0	0	1	1	0	0	0	degenerate case: variance of both groups is zero
Cellular Processes	Cellular community - eukaryotes	0	0	7.28490353745e-06	2.18547106123e-05	0.34343639613791355	0.45137354920982925	-7.2849e-06	-2.37645e-05	9.194693179665296e-06	-
Organismal Systems	Immune system	0.0516845756323	0.0172360460449	0.0488091103142	0.00831484331377	0.6595934348898558	0.7779820001264965	0.00287546531808	-0.0109082	0.016659163763183958	-
Organismal Systems	Environmental adaptation	0.151447	0.0162055878076	0.162518	0.0201573340669	0.21610723698996198	0.30124039095570454	-0.0110712	-0.0292439	0.007101594712966938	-
Organismal Systems	Nervous system	0.193636	0.0213434010307	0.171729	0.0166732445641	0.02664789250378896	0.05329578500757792	0.0219072838343	0.002860267116090514	0.04095430055247707	-
Organismal Systems	Sensory system	0	0	2.86981048445e-06	8.60943145335e-06	0.34343639613791355	0.43883539506511177	-2.86981e-06	-9.36177e-06	3.622151858656026e-06	-
Human Diseases	Endocrine and metabolic diseases	0.213774	0.0331395	0.175703	0.0314965105728	0.022424275840516206	0.04688712221198843	0.0380704788246	0.006046982061831148	0.07009397558739104	-
Organismal Systems	Excretory system	0.0322665723673	0.00776846540852	0.0319971768776	0.00436986918306	0.9290209340968278	0.9712491583739564	0.000269395489656	-0.00609543	0.006634221302097195	-
Organismal Systems	Digestive system	0.0465231936575	0.0132794854948	0.0447651859857	0.0302370033013	0.8757001242519158	0.9367954817578634	0.00175800767175	-0.0221522	0.025668171953988288	-
Human Diseases	Neurodegenerative diseases	0.331397	0.0705934284133	0.27996	0.0606498	0.11502551918485793	0.16534918382823327	0.0514371901239	-0.0138459	0.11672027795598966	-
Human Diseases	Substance dependence	0.0131485397026	0.00740827271872	0.00228306962043	0.00326679435447	0.0015842173964137896	0.007287400023503432	0.0108654700821	0.005004746426201337	0.016726193738044712	-
Human Diseases	Infectious diseases: Bacterial	0.459969	0.0489849861877	0.586454	0.170963	0.05745710296514873	0.1016548744768016	-0.126486	-0.257775	0.004804028884578828	-
Human Diseases	Infectious diseases: Parasitic	0.0574978727806	0.0100302997329	0.0561261352094	0.0136993668082	0.8114784762556619	0.888762140660963	0.00137173757117	-0.0105969	0.013340335249287912	-
Human Diseases	Infectious diseases: Viral	0.0555744920258	0.0378924	0.00421362298691	0.00431654980698	0.0027777411291942666	0.011616008358448752	0.0513608690389	0.02271367720193063	0.08000806087580344	-
Human Diseases	Cancers: Overview	0.55505	0.0366276808424	0.547756	0.0285916273551	0.6436622116788353	0.7791700457164848	0.00729438331148	-0.0253839	0.0399726950075177	-
Human Diseases	Cancers: Specific types	0.159721	0.0552642508491	0.0868531919332	0.0257593038045	0.003427379874748615	0.0121276518644951	0.0728673811281	0.02886622017243992	0.11686854208369844	-
Human Diseases	Immune diseases	0.0379345844312	0.00940519189865	0.0508079461567	0.00844676192907	0.0068835393812098624	0.019790175720978354	-0.0128734	-0.0217335	-0.0040132	-
Human Diseases	Cardiovascular diseases	0.0178145451254	0.0124142035698	0.00150246463186	0.00167771070309	0.0033454119995905973	0.012824079331763957	0.0163120804935	0.006916507909664658	0.02570765307738657	-

## Sheet: XY_SZ
Class1	Class2	SZ: mean rel.freq.(%)	SZ: std.dev.(%)	XY: mean rel.freq.(%)	XY: std.dev.(%)	p-values	p-values (corrected)	Difference between means	95.0% lower CI	95.0% upper CI	Note
Metabolism	Carbohydrate metabolism	9.42356	0.168586	8.9967	0.437579	0.018713957611460108	0.03310930962027558	0.426857	0.08502614763553959	0.7686868892378207	-
Metabolism	Lipid metabolism	1.97905	0.0346489236054	2.26788	0.0780399681909	2.274828551536867e-07	5.232105668534794e-06	-0.288825	-0.350609	-0.227041	-
Metabolism	Metabolism of cofactors and vitamins	4.22252	0.0345358772734	4.17003	0.123942	0.248031897056177	0.30836398012389576	0.0524892780279	-0.042588	0.14756658622503213	-
Metabolism	Energy metabolism	4.36248	0.0670514239911	4.28908	0.305799	0.4980803831279328	0.5727924405971228	0.0734019603339	-0.159552	0.3063560170503541	-
Metabolism	Amino acid metabolism	6.62627	0.23177	7.36601	0.444019	0.0006136293974649766	0.002016210877384923	-0.739742	-1.09891	-0.380577	-
Metabolism	Nucleotide metabolism	3.69623	0.0891865988851	3.37411	0.406581	0.04299448543647677	0.06379826871219134	0.322113	0.012382081259742182	0.6318439083295416	-
Metabolism	Biosynthesis of other secondary metabolites	1.01227	0.0150523520874	0.821526	0.0898859931582	0.00011427781868911246	0.0005256779659699173	0.190743	0.12257283551359406	0.25891404958223974	-
Metabolism	Metabolism of terpenoids and polyketides	1.13049	0.0124004138287	1.16721	0.0661914816076	0.13409722920013292	0.18142566303547394	-0.0367196	-0.0869971	0.013557921649640894	-
Metabolism	Xenobiotics biodegradation and metabolism	0.973673	0.160805	1.51801	0.211352	1.1268463409588629e-05	0.00010366986336821538	-0.544333	-0.731268	-0.357399	-
Metabolism	Metabolism of other amino acids	1.33687	0.0291789388978	1.56419	0.0450256704041	1.3959210585182813e-09	6.421236869184094e-08	-0.227324	-0.265352	-0.189295	-
Metabolism	Glycan biosynthesis and metabolism	1.44912	0.120998	1.04733	0.0612158	5.748591098697631e-07	8.814506351336368e-06	0.401792	0.30438248533793766	0.4992011953471381	-
Genetic Information Processing	Translation	3.65626	0.101312	2.92337	0.351664	0.00010767675402933996	0.0005503478539277376	0.732885	0.4627667520624686	1.0030023446341905	-
Metabolism	Global and overview maps	42.3231	0.0924823740598	41.4188	0.765489	0.006244916584470683	0.012489833168941367	0.90433	0.32541750378463125	1.483243037139403	-
Human Diseases	Drug resistance: Antimicrobial	0.904894	0.0506162731558	0.83278	0.0831493504993	0.04220305551827508	0.06471135179468845	0.0721138070026	0.0028978250580563277	0.1413297889471635	-
Human Diseases	Drug resistance: Antineoplastic	0.0347374783324	0.0150500336052	0.0905159201921	0.0372318074356	0.0013382632181748932	0.003847506752252818	-0.0557784	-0.0849814	-0.0265755	-
Environmental Information Processing	Membrane transport	3.62897	0.0428009894752	4.14836	0.357223	0.001780534096731796	0.004817915791156625	-0.519389	-0.78953	-0.249247	-
Environmental Information Processing	Signal transduction	2.31217	0.0554635113929	2.82083	0.237511	9.513593748963523e-05	0.0005470316405654026	-0.508655	-0.689856	-0.327454	-
Cellular Processes	Cellular community - prokaryotes	1.42514	0.0144360999733	1.57175	0.105834	0.002411698770342748	0.005282768735036495	-0.146611	-0.226716	-0.0665056	-
Cellular Processes	Cell motility	0.619495	0.0705021223915	1.13828	0.338798	0.0012139553571208737	0.0037227964285040127	-0.518786	-0.776599	-0.260973	-
Genetic Information Processing	Folding, sorting and degradation	1.59707	0.0176484413655	1.46675	0.0702937699126	0.0002905341190453381	0.0010280438058527348	0.130322	0.07658762961928803	0.18405728004308358	-
Genetic Information Processing	Transcription	0.202756	0.0261963546027	0.144347	0.0214253352319	7.13863827217498e-05	0.00046911051502864155	0.0584096442697	0.03464267518663359	0.0821766133528225	-
Genetic Information Processing	Replication and repair	3.1169	0.161458	2.56963	0.291242	0.00021892623748320794	0.0009155097203843241	0.547269	0.30928243192868937	0.785255284883014	-
Organismal Systems	Endocrine system	0.582639	0.0104176430185	0.546854	0.0534246484049	0.07778262897548838	0.11181252915226454	0.0357856897705	-0.00482068	0.07639206259318376	-
Environmental Information Processing	Signaling molecules and interaction	0.0434289052945	0.00184053487347	0.0338682927306	0.00392711030869	1.833903121184477e-05	0.0001405992392908099	0.00956061256395	0.006431741657149092	0.012689483470756931	-
Cellular Processes	Cell growth and death	0.571692	0.0107908815888	0.567531	0.0678164143227	0.8595879924397354	0.941453515529234	0.0041610651361	-0.0472417	0.055563800125497866	-
Cellular Processes	Transport and catabolism	0.287695	0.00651032515805	0.249541	0.0398790172869	0.018683337469207473	0.03437734094334175	0.0381536948437	0.00791801893338948	0.06838937075402951	-
Organismal Systems	Aging	0.347028	0.0198822376685	0.40988	0.0434950087499	0.0017831584684388521	0.004556960530454844	-0.062852	-0.0974014	-0.0283026	-
Organismal Systems	Circulatory system	0.00846289407096	0.0043687012202	0.0335564523494	0.0174032162689	0.0017905813230128331	0.004335091624136332	-0.0250936	-0.0383971	-0.01179	-
Organismal Systems	Development	0	0	0	0	1	1.02222	0	0	0	degenerate case: variance of both groups is zero
Cellular Processes	Cellular community - eukaryotes	0	0	0	0	1	1	0	0	0	degenerate case: variance of both groups is zero
Organismal Systems	Immune system	0.0714157926465	0.00873818737355	0.0496007300253	0.0173305745839	0.00486340908647942	0.010168946271729696	0.0218150626212	0.007870079014913947	0.03576004622749426	-
Organismal Systems	Environmental adaptation	0.146335	0.00617767446005	0.152896	0.0163575	0.28323850769850956	0.3340761885674728	-0.00656056	-0.019319	0.006197865511830235	-
Organismal Systems	Nervous system	0.178974	0.00440678102766	0.202848	0.0251893623061	0.01957176111075511	0.03215360753909768	-0.0238743	-0.0429888	-0.00475977	-
Organismal Systems	Sensory system	2.29044726842e-05	5.38061441041e-05	1.23505539869e-06	3.70516619608e-06	0.2585265931812357	0.31295324437728533	2.16694172855e-05	-1.89412e-05	6.227998520926098e-05	-
Human Diseases	Endocrine and metabolic diseases	0.227264	0.00720764210857	0.214823	0.0252850683489	0.1848466731737508	0.23619297127757047	0.0124416710025	-0.00697185	0.031855188997372885	-
Organismal Systems	Excretory system	0.0304942712734	0.00362113830835	0.0306651918648	0.00844673932594	0.956409006372998	0.9998821430263161	-0.000170921	-0.00683339	0.00649154658228714	-
Organismal Systems	Digestive system	0.0495015822323	0.00268342511263	0.0412557310635	0.0127175879968	0.0867608532243549	0.12093937116122197	0.00824585116883	-0.00143444	0.01792614140069098	-
Human Diseases	Neurodegenerative diseases	0.196875	0.0300280383714	0.351008	0.0823710822172	0.00023657288041542573	0.0009068627082591319	-0.154133	-0.218214	-0.0900515	-
Human Diseases	Substance dependence	0.00590024480866	0.00399150953779	0.0138273020849	0.00932064801758	0.03670961396906259	0.05822904284747859	-0.00792706	-0.015278	-0.000576085	-
Human Diseases	Infectious diseases: Bacterial	0.449351	0.0120644942976	0.458381	0.0708415	0.7144406790922618	0.801567591176684	-0.00903054	-0.0627687	0.044707619902557026	-
Human Diseases	Infectious diseases: Parasitic	0.0371420884578	0.00653770559278	0.0644102453052	0.0091891963865	1.7582896914357834e-06	2.0220331451511507e-05	-0.0272682	-0.0352272	-0.0193091	-
Human Diseases	Infectious diseases: Viral	0.0607524497157	0.0375294886456	0.0591572589207	0.0308952253287	0.9227049244164529	0.9870796865850426	0.00159519	-0.0325374	0.035727736031922926	-
Human Diseases	Cancers: Overview	0.523403	0.0171716072072	0.57804	0.0568590025472	0.019114261256419022	0.0325650376961213	-0.0546362	-0.098399	-0.0108734	-
Human Diseases	Cancers: Specific types	0.0976962	0.0158588792219	0.166987	0.0496978260413	0.002213577793556951	0.005091228925180987	-0.0692905	-0.107644	-0.0309373	-
Human Diseases	Immune diseases	0.0406783	0.00325613104832	0.0472572972337	0.0124723841329	0.15607821064877844	0.20513136256696596	-0.00657902	-0.0161249	0.002966857259392433	-
Human Diseases	Cardiovascular diseases	0.00922399403394	0.00363723833186	0.0201523794089	0.0110308236331	0.0166770915251174	0.03196442542314168	-0.0109284	-0.0194561	-0.00240063	-

## Sheet: DZ_SZ
Class1	Class2	SZ: mean rel.freq.(%)	SZ: std.dev.(%)	DZ: mean rel.freq.(%)	DZ: std.dev.(%)	p-values	p-values (corrected)	Difference between means	95.0% lower CI	95.0% upper CI	Note
Metabolism	Carbohydrate metabolism	9.42356	0.168586	9.82133	0.388635	0.015260249214520788	0.028078858554718252	-0.397768	-0.704682	-0.0908534	-
Metabolism	Lipid metabolism	1.97905	0.0346489236054	2.42117	0.131213	1.6211868593042093e-06	1.2429099254665604e-05	-0.442118	-0.542581	-0.341654	-
Metabolism	Metabolism of cofactors and vitamins	4.22252	0.0345358772734	3.89272	0.16611	0.0001809696175290032	0.0005946144575952962	0.329801	0.20339899894127217	0.45620263280866347	-
Metabolism	Energy metabolism	4.36248	0.0670514239911	3.87107	0.0876429076044	2.162572343422653e-10	9.947832779744203e-09	0.491414	0.4137543029773993	0.5690740364957872	-
Metabolism	Amino acid metabolism	6.62627	0.23177	6.71153	0.508013	0.6546990292089621	0.6692478965247168	-0.0852621	-0.4887	0.3181759348911943	-
Metabolism	Nucleotide metabolism	3.69623	0.0891865988851	3.90772	0.288347	0.06005639576629894	0.08371497591665913	-0.211494	-0.433675	0.010686850799417925	-
Metabolism	Biosynthesis of other secondary metabolites	1.01227	0.0150523520874	0.775598	0.0637544409171	7.560038759457655e-07	1.1592059431168403e-05	0.236672	0.18801924903719774	0.28532509708681714	-
Metabolism	Metabolism of terpenoids and polyketides	1.13049	0.0124004138287	1.1504	0.0382230090639	0.1656392890436453	0.21165020266688012	-0.019907	-0.0494304	0.00961643445174954	-
Metabolism	Xenobiotics biodegradation and metabolism	0.973673	0.160805	1.22242	0.0670639213415	0.0010554228543691404	0.0030343407063112785	-0.248752	-0.375244	-0.122259	-
Metabolism	Metabolism of other amino acids	1.33687	0.0291789388978	1.57627	0.0842124980017	5.655803056318628e-06	3.252086757383211e-05	-0.239404	-0.304698	-0.17411	-
Metabolism	Glycan biosynthesis and metabolism	1.44912	0.120998	1.11254	0.0549347656869	4.822384493063936e-06	3.168995524013444e-05	0.33658	0.24054445134957517	0.4326165252073606	-
Genetic Information Processing	Translation	3.65626	0.101312	3.3038	0.309607	0.007875564645851263	0.015751129291702526	0.352462	0.11320995683683789	0.5917136698304291	-
Metabolism	Global and overview maps	42.3231	0.0924823740598	39.9599	0.369329	3.646405177804013e-09	8.38673190894923e-08	2.36325	2.0809417026401413	2.645552068154263	-
Human Diseases	Drug resistance: Antimicrobial	0.904894	0.0506162731558	1.03781	0.0646945040036	0.00014837676009532032	0.0005250254587988257	-0.13292	-0.190685	-0.0751555	-
Human Diseases	Drug resistance: Antineoplastic	0.0347374783324	0.0150500336052	0.0268633672836	0.0193792331443	0.3492103948117493	0.38246852765096356	0.00787411104884	-0.00938505	0.025133267399197676	-
Environmental Information Processing	Membrane transport	3.62897	0.0428009894752	4.86444	0.332067	1.1603351616466013e-06	1.0675083487148732e-05	-1.23547	-1.48671	-0.984238	-
Environmental Information Processing	Signal transduction	2.31217	0.0554635113929	3.05252	0.253279	7.060193197949821e-06	3.6085431900632416e-05	-0.740349	-0.933288	-0.54741	-
Cellular Processes	Cellular community - prokaryotes	1.42514	0.0144360999733	1.51786	0.0708936740393	0.0033960723655162024	0.007439015657797396	-0.092727	-0.146652	-0.0388016	-
Cellular Processes	Cell motility	0.619495	0.0705021223915	1.22767	0.269454	5.824926077473725e-05	0.00024358781778526485	-0.608177	-0.814421	-0.401933	-
Genetic Information Processing	Folding, sorting and degradation	1.59707	0.0176484413655	1.5647	0.0556266524069	0.12486315998373398	0.1641058674071932	0.0323677180035	-0.0105482	0.0752836741846209	-
Genetic Information Processing	Transcription	0.202756	0.0261963546027	0.174994	0.0164799875726	0.01663778389212256	0.029436079193755297	0.0277623278374	0.005793675454412344	0.049730980220404945	-
Genetic Information Processing	Replication and repair	3.1169	0.161458	2.87391	0.229919	0.019455915496680465	0.033147115290640794	0.242981	0.04459384770638258	0.44136872129078575	-
Organismal Systems	Endocrine system	0.582639	0.0104176430185	0.540696	0.0400861599194	0.012223676872858746	0.023428714006312596	0.0419430657493	0.011267203048128836	0.0726189284504825	-
Environmental Information Processing	Signaling molecules and interaction	0.0434289052945	0.00184053487347	0.0379711909566	0.00372788542766	0.0016656290579279975	0.00425660759248266	0.00545771433794	0.0024670886190669085	0.00844834005681802	-
Cellular Processes	Cell growth and death	0.571692	0.0107908815888	0.459591	0.0329854738288	1.0837059645218972e-06	1.2462618592001817e-05	0.1121	0.08661102193137038	0.13758991872926868	-
Cellular Processes	Transport and catabolism	0.287695	0.00651032515805	0.244284	0.0756243419827	0.1198484850259256	0.16214795032919346	0.0434113019379	-0.0136972	0.10051976422471029	-
Organismal Systems	Aging	0.347028	0.0198822376685	0.384533	0.0471003	0.0478744931407684	0.07103957046694667	-0.0375054	-0.0745989	-0.00041194	-
Organismal Systems	Circulatory system	0.00846289407096	0.0043687012202	0.0142240845847	0.0161221100216	0.32444730138618527	0.37311439659411305	-0.00576119	-0.018116	0.006593637931151937	-
Organismal Systems	Development	0	0	0	0	1	1	0	0	0	degenerate case: variance of both groups is zero
Cellular Processes	Cellular community - eukaryotes	0	0	7.28490353745e-06	2.18547106123e-05	0.34343639613791355	0.3853188834718055	-7.2849e-06	-2.37645e-05	9.194693179665296e-06	-
Organismal Systems	Immune system	0.0714157926465	0.00873818737355	0.0488091103142	0.00831484331377	2.4858027439345065e-05	0.0001143469262209873	0.0226066823322	0.014158063948470448	0.031055300716007987	-
Organismal Systems	Environmental adaptation	0.146335	0.00617767446005	0.162518	0.0201573340669	0.042493646016611965	0.0674037143711776	-0.0161834	-0.0317085	-0.0006583	-
Organismal Systems	Nervous system	0.178974	0.00440678102766	0.171729	0.0166732445641	0.23552213806706757	0.292811306786084	0.00724447215152	-0.00552176	0.020010700077419237	-
Organismal Systems	Sensory system	2.29044726842e-05	5.38061441041e-05	2.86981048445e-06	8.60943145335e-06	0.29728673155671537	0.35987341188444494	2.00346621998e-05	-2.07512e-05	6.082052075743524e-05	-
Human Diseases	Endocrine and metabolic diseases	0.227264	0.00720764210857	0.175703	0.0314965105728	0.0007500232866317624	0.002300071412337405	0.0515613195195	0.02754411897684654	0.0755785200621531	-
Organismal Systems	Excretory system	0.0304942712734	0.00362113830835	0.0319971768776	0.00436986918306	0.43763403642037557	0.46816664361249477	-0.00150291	-0.00548717	0.002481363303145841	-
Organismal Systems	Digestive system	0.0495015822323	0.00268342511263	0.0447651859857	0.0302370033013	0.6506813100454814	0.6802577332293669	0.00473639624658	-0.0180995	0.027572299177778505	-
Human Diseases	Neurodegenerative diseases	0.196875	0.0300280383714	0.27996	0.0606498	0.002704736788618078	0.00622089461382158	-0.0830851	-0.131759	-0.0344108	-
Human Diseases	Substance dependence	0.00590024480866	0.00399150953779	0.00228306962043	0.00326679435447	0.05028932017908727	0.07229089775743795	0.00361717518823	-5.09967e-06	0.007239450041943754	-
Human Diseases	Infectious diseases: Bacterial	0.449351	0.0120644942976	0.586454	0.170963	0.039649294072173845	0.06513812597571418	-0.137103	-0.266145	-0.0080621	-
Human Diseases	Infectious diseases: Parasitic	0.0371420884578	0.00653770559278	0.0561261352094	0.0136993668082	0.0024501985011743635	0.005932059529158986	-0.018984	-0.0299239	-0.00804415	-
Human Diseases	Infectious diseases: Viral	0.0607524497157	0.0375294886456	0.00421362298691	0.00431654980698	0.001415090092684368	0.003829067309616525	0.0565388267288	0.02816457085040926	0.08491308260723426	-
Human Diseases	Cancers: Overview	0.523403	0.0171716072072	0.547756	0.0285916273551	0.04499211519252752	0.06898790996187554	-0.0243522	-0.0480839	-0.0006206	-
Human Diseases	Cancers: Specific types	0.0976962	0.0158588792219	0.0868531919332	0.0257593038045	0.2992483754538493	0.3529596223301812	0.0108430476068	-0.0106532	0.03233927799519164	-
Human Diseases	Immune diseases	0.0406783	0.00325613104832	0.0508079461567	0.00844676192907	0.0059530326967689095	0.012447250184153175	-0.0101297	-0.0167284	-0.00353088	-
Human Diseases	Cardiovascular diseases	0.00922399403394	0.00363723833186	0.00150246463186	0.00167771070309	7.040147185910506e-05	0.00026987230879323604	0.00772152940208	0.004829257659196876	0.010613801144957498	-

## Sheet: DZ_XY
Class1	Class2	DZ: mean rel.freq.(%)	DZ: std.dev.(%)	XY: mean rel.freq.(%)	XY: std.dev.(%)	p-values	p-values (corrected)	Difference between means	95.0% lower CI	95.0% upper CI	Note
Metabolism	Carbohydrate metabolism	9.82133	0.388635	8.9967	0.437579	0.0005207974533736337	0.003992780475864525	0.824624	0.4143622150905202	1.2348861465036516	-
Metabolism	Lipid metabolism	2.42117	0.131213	2.26788	0.0780399681909	0.008934716261544073	0.022833163779501522	0.153293	0.044605638216927236	0.26198023711199137	-
Metabolism	Metabolism of cofactors and vitamins	3.89272	0.16611	4.17003	0.123942	0.0009330790564652277	0.004292163659740047	-0.277312	-0.423301	-0.131322	-
Metabolism	Energy metabolism	3.87107	0.0876429076044	4.28908	0.305799	0.0025319303743301415	0.009705733101598876	-0.418012	-0.652852	-0.183173	-
Metabolism	Amino acid metabolism	6.71153	0.508013	7.36601	0.444019	0.00946486105182881	0.022914926757059223	-0.65448	-1.12759	-0.18137	-
Metabolism	Nucleotide metabolism	3.90772	0.288347	3.37411	0.406581	0.005365651303991248	0.015426247498974838	0.533607	0.18178212738242028	0.8854315313789364	-
Metabolism	Biosynthesis of other secondary metabolites	0.775598	0.0637544409171	0.821526	0.0898859931582	0.22891230686674385	0.32906144112094426	-0.0459287	-0.123712	0.031854471337614	-
Metabolism	Metabolism of terpenoids and polyketides	1.1504	0.0382230090639	1.16721	0.0661914816076	0.5197456131451859	0.6461702217480688	-0.0168126	-0.0713156	0.03769032920454272	-
Metabolism	Xenobiotics biodegradation and metabolism	1.22242	0.0670639213415	1.51801	0.211352	0.0021683618544176774	0.009067695027564833	-0.295582	-0.458641	-0.132522	-
Metabolism	Metabolism of other amino acids	1.57627	0.0842124980017	1.56419	0.0450256704041	0.7101022957253322	0.796700136667446	0.0120803132787	-0.0563043	0.08046490711745513	-
Metabolism	Glycan biosynthesis and metabolism	1.11254	0.0549347656869	1.04733	0.0612158	0.028802690698982003	0.05520515717304884	0.0652113520641	0.0075624056381734285	0.12286029848996657	-
Genetic Information Processing	Translation	3.3038	0.309607	2.92337	0.351664	0.02566253267709251	0.05132506535418502	0.380423	0.051926849830077025	0.7089186201993151	-
Metabolism	Global and overview maps	39.9599	0.369329	41.4188	0.765489	0.00018798196441653845	0.004323585181580384	-1.45892	-2.07109	-0.846742	-
Human Diseases	Drug resistance: Antimicrobial	1.03781	0.0646945040036	0.83278	0.0831493504993	1.98667949971032e-05	0.0009138725698667471	0.205034	0.13093371466516393	0.27913402246773944	-
Human Diseases	Drug resistance: Antineoplastic	0.0268633672836	0.0193792331443	0.0905159201921	0.0372318074356	0.0004929013093247284	0.004534692045787501	-0.0636526	-0.0937558	-0.0335493	-
Environmental Information Processing	Membrane transport	4.86444	0.332067	4.14836	0.357223	0.000345888054626986	0.005303616837613785	0.716084	0.37439579812744733	1.0577718388399433	-
Environmental Information Processing	Signal transduction	3.05252	0.253279	2.82083	0.237511	0.060669638233245005	0.09967154852604536	0.231694	-0.0115385	0.4749265641625547	-
Cellular Processes	Cellular community - prokaryotes	1.51786	0.0708936740393	1.57175	0.105834	0.22290341386747864	0.33075990444851666	-0.0538838	-0.144027	0.03625933964138865	-
Cellular Processes	Cell motility	1.22767	0.269454	1.13828	0.338798	0.5437400007804922	0.6582115798921748	0.0893903539872	-0.214867	0.3936472088177544	-
Genetic Information Processing	Folding, sorting and degradation	1.5647	0.0556266524069	1.46675	0.0702937699126	0.0044070976165913045	0.014480463597371429	0.0979547368276	0.0349398163242871	0.16096965733099736	-
Genetic Information Processing	Transcription	0.174994	0.0164799875726	0.144347	0.0214253352319	0.0034233333622157858	0.01211333343553278	0.0306473164323	0.011628114489698551	0.04966651837494025	-
Genetic Information Processing	Replication and repair	2.87391	0.229919	2.56963	0.291242	0.024837021430659467	0.05440490408620645	0.304288	0.04342511179192747	0.5651500360226075	-
Organismal Systems	Endocrine system	0.540696	0.0400861599194	0.546854	0.0534246484049	0.7855093451379174	0.8403123227056791	-0.00615738	-0.0531954	0.040880620718356984	-
Environmental Information Processing	Signaling molecules and interaction	0.0379711909566	0.00372788542766	0.0338682927306	0.00392711030869	0.03553520941536625	0.0653847853242739	0.00410289822601	0.0003101859195740511	0.007895610532447044	-
Cellular Processes	Cell growth and death	0.459591	0.0329854738288	0.567531	0.0678164143227	0.000868201557788867	0.004437474628698654	-0.107939	-0.162232	-0.0536467	-
Cellular Processes	Transport and catabolism	0.244284	0.0756243419827	0.249541	0.0398790172869	0.8563438525836783	0.8952685731556635	-0.00525761	-0.0665294	0.05601420418208877	-
Organismal Systems	Aging	0.384533	0.0471003	0.40988	0.0434950087499	0.2511154571727682	0.3500397281802223	-0.0253466	-0.0702645	0.019571331359989293	-
Organismal Systems	Circulatory system	0.0142240845847	0.0161221100216	0.0335564523494	0.0174032162689	0.025080457950411306	0.05244095753267818	-0.0193324	-0.0359529	-0.00271184	-
Organismal Systems	Development	0	0	0	0	1	1	0	0	0	degenerate case: variance of both groups is zero
Cellular Processes	Cellular community - eukaryotes	7.28490353745e-06	2.18547106123e-05	0	0	0.34343639613791366	0.45137354920982936	7.28490353745e-06	-9.19469e-06	2.3764500254558306e-05	-
Organismal Systems	Immune system	0.0488091103142	0.00831484331377	0.0496007300253	0.0173305745839	0.9035715621479466	0.9236509301956788	-0.00079162	-0.0146409	0.013057672078100059	-
Organismal Systems	Environmental adaptation	0.162518	0.0201573340669	0.152896	0.0163575	0.2813535736769728	0.38065483497472785	0.00962282204545	-0.00861209	0.027857734762984754	-
Organismal Systems	Nervous system	0.171729	0.0166732445641	0.202848	0.0251893623061	0.007179946895480552	0.01942809159953561	-0.0311187	-0.0525072	-0.00973027	-
Organismal Systems	Sensory system	2.86981048445e-06	8.60943145335e-06	1.23505539869e-06	3.70516619608e-06	0.6101614445361574	0.7196776012477754	1.63475508576e-06	-5.15872e-06	8.428230829274365e-06	-
Human Diseases	Endocrine and metabolic diseases	0.175703	0.0314965105728	0.214823	0.0252850683489	0.009758600032109677	0.02244478007385226	-0.0391196	-0.0675002	-0.0107391	-
Organismal Systems	Excretory system	0.0319971768776	0.00436986918306	0.0306651918648	0.00844673932594	0.6809688276565806	0.7831141518050677	0.00133198501286	-0.00549102	0.008154993167461993	-
Organismal Systems	Digestive system	0.0447651859857	0.0302370033013	0.0412557310635	0.0127175879968	0.7537214366100318	0.8255044305728919	0.00350945492225	-0.020295	0.027313925666570295	-
Human Diseases	Neurodegenerative diseases	0.27996	0.0606498	0.351008	0.0823710822172	0.053029442831063714	0.09382132193188196	-0.0710477	-0.143138	0.0010425882737386547	-
Human Diseases	Substance dependence	0.00228306962043	0.00326679435447	0.0138273020849	0.00932064801758	0.004798546620018561	0.01471554296805692	-0.0115442	-0.0187762	-0.00431226	-
Human Diseases	Infectious diseases: Bacterial	0.586454	0.170963	0.458381	0.0708415	0.0600216783656593	0.10225915573408623	0.128073	-0.00632725	0.262473000300756	-
Human Diseases	Infectious diseases: Parasitic	0.0561261352094	0.0136993668082	0.0644102453052	0.0091891963865	0.15172988248348593	0.24067498600828802	-0.00828411	-0.0199566	0.0033884089337609634	-
Human Diseases	Infectious diseases: Viral	0.00421362298691	0.00431654980698	0.0591572589207	0.0308952253287	0.0004444937040087176	0.005111677596100253	-0.0549436	-0.0783325	-0.0315547	-
Human Diseases	Cancers: Overview	0.547756	0.0285916273551	0.57804	0.0568590025472	0.17652303955167292	0.2706686606458985	-0.030284	-0.0760174	0.015449468411432566	-
Human Diseases	Cancers: Specific types	0.0868531919332	0.0257593038045	0.166987	0.0496978260413	0.0008011030645413276	0.004606342621112634	-0.0801336	-0.12029	-0.0399775	-
Human Diseases	Immune diseases	0.0508079461567	0.00844676192907	0.0472572972337	0.0124723841329	0.48976669891583335	0.6258130041702316	0.00355064892301	-0.00710353	0.01420482973004077	-
Human Diseases	Cardiovascular diseases	0.00150246463186	0.00167771070309	0.0201523794089	0.0110308236331	0.0006316394895912146	0.004150773788742268	-0.0186499	-0.027007	-0.0102928	-

## Sheet: DF_XY
Class1	Class2	DF: mean rel.freq.(%)	DF: std.dev.(%)	XY: mean rel.freq.(%)	XY: std.dev.(%)	p-values	p-values (corrected)	Difference between means	95.0% lower CI	95.0% upper CI	Note
Metabolism	Carbohydrate metabolism	8.7106	0.215045	8.9967	0.437579	0.10163672953374397	1.1688223896380556	-0.286105	-0.636919	0.06470877226685076	-
Metabolism	Lipid metabolism	2.19093	0.232063	2.26788	0.0780399681909	0.3660044881255	1.6836206453773002	-0.0769443	-0.25655	0.10266118546222153	-
Metabolism	Metabolism of cofactors and vitamins	4.33606	0.110448	4.17003	0.123942	0.00776063744806188	0.3569893226108465	0.166036	0.04966550450572367	0.2824063870006302	-
Metabolism	Energy metabolism	4.4713	0.341431	4.28908	0.305799	0.2486712671229001	1.6341254696647722	0.18222	-0.139046	0.503486582820968	-
Metabolism	Amino acid metabolism	7.28931	0.392986	7.36601	0.444019	0.702583406934294	1.1144426454819836	-0.0767018	-0.49239	0.33898588811348784	-
Metabolism	Nucleotide metabolism	3.39168	0.182391	3.37411	0.406581	0.9077211609462252	1.0706454718852914	0.0175705290585	-0.304689	0.33983047925882764	-
Metabolism	Biosynthesis of other secondary metabolites	0.857595	0.122151	0.821526	0.0898859931582	0.485498194829443	1.1754166822186516	0.0360683485672	-0.0708168	0.14295352034789077	-
Metabolism	Metabolism of terpenoids and polyketides	1.1492	0.0501265425722	1.16721	0.0661914816076	0.5240329434434265	1.09570524538171	-0.0180103	-0.0764645	0.04044398737068172	-
Metabolism	Xenobiotics biodegradation and metabolism	1.43519	0.210299	1.51801	0.211352	0.41557871197712215	1.1947887969342261	-0.0828203	-0.29162	0.12597896224339195	-
Metabolism	Metabolism of other amino acids	1.52141	0.0440357456717	1.56419	0.0450256704041	0.05654536148987226	1.3005433142670622	-0.042781	-0.0868878	0.0013257661835825753	-
Metabolism	Glycan biosynthesis and metabolism	1.08452	0.131434	1.04733	0.0612158	0.4556665142627314	1.2329799797697438	0.0371876923679	-0.0674493	0.14182472537349808	-
Genetic Information Processing	Translation	3.00591	0.222632	2.92337	0.351664	0.5606606317105112	1.1213212634210223	0.0825334281057	-0.212813	0.37788032406738975	-
Metabolism	Global and overview maps	41.704	0.655723	41.4188	0.765489	0.4073670799068183	1.338491833979546	0.2852	-0.421864	0.9922643027643924	-
Human Diseases	Drug resistance: Antimicrobial	0.856491	0.0624866730489	0.83278	0.0831493504993	0.5034143691980932	1.1027171896720138	0.0237111627917	-0.049535	0.09695728239489684	-
Human Diseases	Drug resistance: Antineoplastic	0.0854970152088	0.0392913392014	0.0905159201921	0.0372318074356	0.7840684185411405	1.1270983516528894	-0.0050189	-0.0429341	0.03289633538546561	-
Environmental Information Processing	Membrane transport	4.09689	0.25454	4.14836	0.357223	0.7293344806447433	1.1183128703219396	-0.0514707	-0.361012	0.25807091140670635	-
Environmental Information Processing	Signal transduction	2.69092	0.389174	2.82083	0.237511	0.4062217818198294	1.437400151054781	-0.129904	-0.454045	0.19423598182933074	-
Cellular Processes	Cellular community - prokaryotes	1.63173	0.171796	1.57175	0.105834	0.38661266084136536	1.6167438544275279	0.0599816979361	-0.0834029	0.2033662474537259	-
Cellular Processes	Cell motility	1.04209	0.395741	1.13828	0.338798	0.5865962739968349	1.0793371441541764	-0.0961928	-0.461644	0.2692583523255827	-
Genetic Information Processing	Folding, sorting and degradation	1.48564	0.0672127355965	1.46675	0.0702937699126	0.567434112952951	1.0875820498264894	0.0188856824586	-0.0492333	0.08700470032684796	-
Genetic Information Processing	Transcription	0.146473	0.0117816736007	0.144347	0.0214253352319	0.7980305541351966	1.1124062269763348	0.00212579005785	-0.0153565	0.01960807032648067	-
Genetic Information Processing	Replication and repair	2.57122	0.162438	2.56963	0.291242	0.9887484727823534	1.0336915851815514	0.00159560473008	-0.236651	0.23984229746077504	-
Organismal Systems	Endocrine system	0.548351	0.0538617223235	0.546854	0.0534246484049	0.9534406760288836	1.0442445499363964	0.00149718485153	-0.0516309	0.054625238934067386	-
Environmental Information Processing	Signaling molecules and interaction	0.0349858448834	0.00292800455569	0.0338682927306	0.00392711030869	0.5031273592661281	1.1571929263120946	0.00111755215282	-0.00233305	0.004568158147754611	-
Cellular Processes	Cell growth and death	0.57062	0.0916062090013	0.567531	0.0678164143227	0.9361660730481545	1.0765909840053776	0.00308927635221	-0.0772201	0.08339868909146665	-
Cellular Processes	Transport and catabolism	0.252934	0.0390313525149	0.249541	0.0398790172869	0.8572964471503792	1.0658280153761472	0.00339300293785	-0.0356863	0.04247233972938761	-
Organismal Systems	Aging	0.432935	0.0317268314896	0.40988	0.0434950087499	0.21666499420263174	1.6610982888868433	0.0230554636303	-0.0149006	0.06101148795213267	-
Organismal Systems	Circulatory system	0.0281081713996	0.0148055632061	0.0335564523494	0.0174032162689	0.48380721651112824	1.2363962199728833	-0.00544828	-0.0214791	0.010582547343477086	-
Organismal Systems	Development	0	0	0	0	1	1.02222	0	0	0	degenerate case: variance of both groups is zero
Cellular Processes	Cellular community - eukaryotes	0	0	0	0	1	1	0	0	0	degenerate case: variance of both groups is zero
Organismal Systems	Immune system	0.0516845756323	0.0172360460449	0.0496007300253	0.0173305745839	0.8010313666656039	1.0837483196064053	0.00208384560704	-0.0150334	0.019201062867461656	-
Organismal Systems	Environmental adaptation	0.151447	0.0162055878076	0.152896	0.0163575	0.8524390270157609	1.08922764563125	-0.00144833	-0.0175736	0.01467694766131661	-
Organismal Systems	Nervous system	0.193636	0.0213434010307	0.202848	0.0251893623061	0.41385724339237917	1.2691622130699627	-0.00921146	-0.0323774	0.013954516351053419	-
Organismal Systems	Sensory system	0	0	1.23505539869e-06	3.70516619608e-06	0.34343639613791355	1.755341580260447	-1.23506e-06	-4.02894e-06	1.5588340178422276e-06	-
Human Diseases	Endocrine and metabolic diseases	0.213774	0.0331395	0.214823	0.0252850683489	0.9407004613062594	1.0554200297582423	-0.00104917	-0.0303875	0.028289111298255003	-
Organismal Systems	Excretory system	0.0322665723673	0.00776846540852	0.0306651918648	0.00844673932594	0.6804745140836954	1.1179224159946426	0.00160138050251	-0.0064393	0.009642062636432629	-
Organismal Systems	Digestive system	0.0465231936575	0.0132794854948	0.0412557310635	0.0127175879968	0.401424099105848	1.5387923799057506	0.00526746	-0.00761081	0.018145737308442177	-
Human Diseases	Neurodegenerative diseases	0.331397	0.0705934284133	0.351008	0.0823710822172	0.5944078778746676	1.0516447070090273	-0.0196105	-0.0957093	0.05648832856623874	-
Human Diseases	Substance dependence	0.0131485397026	0.00740827271872	0.0138273020849	0.00932064801758	0.8662061119935178	1.0485652934658374	-0.000678762	-0.00904729	0.007689763654367276	-
Human Diseases	Infectious diseases: Bacterial	0.459969	0.0489849861877	0.458381	0.0708415	0.9565934721036673	1.0233325515527603	0.00158727751129	-0.0592723	0.06244685957394762	-
Human Diseases	Infectious diseases: Parasitic	0.0574978727806	0.0100302997329	0.0644102453052	0.0091891963865	0.14491112886487487	1.3331823855568488	-0.00691237	-0.016444	0.002619292963571831	-
Human Diseases	Infectious diseases: Viral	0.0555744920258	0.0378924	0.0591572589207	0.0308952253287	0.8285683111498346	1.0889754946540684	-0.00358277	-0.0379214	0.03075590405873788	-
Human Diseases	Cancers: Overview	0.55505	0.0366276808424	0.57804	0.0568590025472	0.32364481716667126	1.8609576987083598	-0.0229896	-0.0709422	0.024963024990747793	-
Human Diseases	Cancers: Specific types	0.159721	0.0552642508491	0.166987	0.0496978260413	0.7726898804686801	1.146572080695461	-0.00726621	-0.0593574	0.044824985503038844	-
Human Diseases	Immune diseases	0.0379345844312	0.00940519189865	0.0472572972337	0.0124723841329	0.09149547829219958	1.40293066714706	-0.00932271	-0.0203219	0.0016764404492680862	-
Human Diseases	Cardiovascular diseases	0.0178145451254	0.0124142035698	0.0201523794089	0.0110308236331	0.6778595858433314	1.1548718869923424	-0.00233783	-0.0139794	0.009303690100205625	-
