# Supplementary material for: Differences in the gut microbiota of the black-faced spoonbill (Platalea minor) across different regions in China
Source: Front Microbiol. 2025 Jun 5;16:1551391. doi: 10.3389/fmicb.2025.1551391 (PMC12178576; doi:10.3389/fmicb.2025.1551391)
Supplement: Supplementary Table 5 — BugBase phenotype prediction data matrix. [file Table_5.xlsx]

## Sheet: treat1.Aerobic_stats
Aerobic
Number of samples in each treatment group:
DF SZ DZ XY
10 10 10 10
Proportion with phenotype (mean):
DF SZ DZ XY
0.2183024 0.1808231 0.1426890 0.3948965
Proportion with phenotype (median):
DF SZ DZ XY
0.2184345 0.1711089 0.1337060 0.3934095
Standard deviation:
DF SZ DZ XY
0.17543579 0.02151113 0.07424153 0.19237803
Pairwise Mann-Whitney-Wilcoxon Tests were performed.
Pairwise p-values are:
DF_vs_SZ DF_vs_DZ DF_vs_XY SZ_vs_DZ SZ_vs_XY DZ_vs_XY
0.5288489 0.3930481 0.0114962 0.0524259 0.0015047 0.0020892
FDR-corrected pairwise p-values are:
DF_vs_SZ DF_vs_DZ DF_vs_XY SZ_vs_DZ SZ_vs_XY DZ_vs_XY
0.528848860 0.471657754 0.022992487 0.078638853 0.006267726 0.006267726
Kruskal-Wallis Test was performed.
Group p-value is:
0.00289256

## Sheet: treat1.Anaerobic_stats
Anaerobic
Number of samples in each treatment group:
DF SZ DZ XY
10 10 10 10
Proportion with phenotype (mean):
DF SZ DZ XY
0.3373120 0.5615068 0.3645076 0.2823506
Proportion with phenotype (median):
DF SZ DZ XY
0.2934004 0.6001506 0.4234481 0.2359537
Standard deviation:
DF SZ DZ XY
0.19189613 0.08377501 0.21447260 0.20274418
Pairwise Mann-Whitney-Wilcoxon Tests were performed.
Pairwise p-values are:
DF_vs_SZ DF_vs_DZ DF_vs_XY SZ_vs_DZ SZ_vs_XY DZ_vs_XY
0.0051960 0.7959363 0.4358722 0.0146896 0.0028795 0.3526814
FDR-corrected pairwise p-values are:
DF_vs_SZ DF_vs_DZ DF_vs_XY SZ_vs_DZ SZ_vs_XY DZ_vs_XY
0.01558813 0.79593626 0.52304661 0.02937929 0.01558813 0.52304661
Kruskal-Wallis Test was performed.
Group p-value is:
0.00804771

## Sheet: treat1.Contains_Mobile_Elements
Contains_Mobile_Elements
Number of samples in each treatment group:
DF SZ DZ XY
10 10 10 10
Proportion with phenotype (mean):
DF SZ DZ XY
0.4391875 0.2990319 0.7917496 0.5723465
Proportion with phenotype (median):
DF SZ DZ XY
0.2954577 0.3089640 0.8471619 0.5793405
Standard deviation:
DF SZ DZ XY
0.29916000 0.03342559 0.15678053 0.16405115
Pairwise Mann-Whitney-Wilcoxon Tests were performed.
Pairwise p-values are:
DF_vs_SZ DF_vs_DZ DF_vs_XY SZ_vs_DZ SZ_vs_XY DZ_vs_XY
8.5343e-01 1.4690e-02 1.9032e-01 1.0825e-05 1.5047e-03 8.9307e-03
FDR-corrected pairwise p-values are:
DF_vs_SZ DF_vs_DZ DF_vs_XY SZ_vs_DZ SZ_vs_XY DZ_vs_XY
8.534283e-01 2.203447e-02 2.283791e-01 6.495053e-05 4.514062e-03 1.786140e-02
Kruskal-Wallis Test was performed.
Group p-value is:
0.000469863

## Sheet: treat1.Facultatively_Anaerobic_
Facultatively_Anaerobic
Number of samples in each treatment group:
DF SZ DZ XY
10 10 10 10
Proportion with phenotype (mean):
DF SZ DZ XY
0.2001941 0.0284361 0.2541244 0.1630021
Proportion with phenotype (median):
DF SZ DZ XY
0.13507033 0.02501551 0.20525562 0.11882944
Standard deviation:
DF SZ DZ XY
0.221792766 0.008626227 0.219679974 0.121455863
Pairwise Mann-Whitney-Wilcoxon Tests were performed.
Pairwise p-values are:
DF_vs_SZ DF_vs_DZ DF_vs_XY SZ_vs_DZ SZ_vs_XY DZ_vs_XY
1.0825e-05 7.3936e-01 8.5343e-01 3.8862e-03 2.0568e-04 6.8421e-01
FDR-corrected pairwise p-values are:
DF_vs_SZ DF_vs_DZ DF_vs_XY SZ_vs_DZ SZ_vs_XY DZ_vs_XY
6.495053e-05 8.534283e-01 8.534283e-01 7.772413e-03 6.170300e-04 8.534283e-01
Kruskal-Wallis Test was performed.
Group p-value is:
0.000683933

## Sheet: treat1.Forms_Biofilms_stats
Forms_Biofilms
Number of samples in each treatment group:
DF SZ DZ XY
10 10 10 10
Proportion with phenotype (mean):
DF SZ DZ XY
0.4518214 0.2988186 0.3001926 0.5169601
Proportion with phenotype (median):
DF SZ DZ XY
0.4439548 0.2855394 0.2781306 0.5327493
Standard deviation:
DF SZ DZ XY
0.21065137 0.03509462 0.19154578 0.22343538
Pairwise Mann-Whitney-Wilcoxon Tests were performed.
Pairwise p-values are:
DF_vs_SZ DF_vs_DZ DF_vs_XY SZ_vs_DZ SZ_vs_XY DZ_vs_XY
0.0232306 0.1903159 0.4812509 0.8534283 0.0015047 0.0524259
FDR-corrected pairwise p-values are:
DF_vs_SZ DF_vs_DZ DF_vs_XY SZ_vs_DZ SZ_vs_XY DZ_vs_XY
0.069691918 0.285473814 0.577501137 0.853428305 0.009028124 0.104851805
Kruskal-Wallis Test was performed.
Group p-value is:
0.0170659

## Sheet: treat1.Gram_Negative_stats
Gram_Negative
Number of samples in each treatment group:
DF SZ DZ XY
10 10 10 10
Proportion with phenotype (mean):
DF SZ DZ XY
0.7451253 0.5973223 0.3386487 0.6923371
Proportion with phenotype (median):
DF SZ DZ XY
0.8162011 0.5785793 0.3402706 0.7307005
Standard deviation:
DF SZ DZ XY
0.19910406 0.04795544 0.19640645 0.22376289
Pairwise Mann-Whitney-Wilcoxon Tests were performed.
Pairwise p-values are:
DF_vs_SZ DF_vs_DZ DF_vs_XY SZ_vs_DZ SZ_vs_XY DZ_vs_XY
0.0432571 0.0010500 0.5787417 0.0051960 0.0185434 0.0015047
FDR-corrected pairwise p-values are:
DF_vs_SZ DF_vs_DZ DF_vs_XY SZ_vs_DZ SZ_vs_XY DZ_vs_XY
0.051908463 0.004514062 0.578741692 0.010392085 0.027815064 0.004514062
Kruskal-Wallis Test was performed.
Group p-value is:
0.000557384

## Sheet: treat1.Gram_Positive_stats
Gram_Positive
Number of samples in each treatment group:
DF SZ DZ XY
10 10 10 10
Proportion with phenotype (mean):
DF SZ DZ XY
0.2548747 0.4026777 0.6613513 0.3076629
Proportion with phenotype (median):
DF SZ DZ XY
0.1837989 0.4214207 0.6597294 0.2692995
Standard deviation:
DF SZ DZ XY
0.19910406 0.04795544 0.19640645 0.22376289
Pairwise Mann-Whitney-Wilcoxon Tests were performed.
Pairwise p-values are:
DF_vs_SZ DF_vs_DZ DF_vs_XY SZ_vs_DZ SZ_vs_XY DZ_vs_XY
0.0432571 0.0010500 0.5787417 0.0051960 0.0185434 0.0015047
FDR-corrected pairwise p-values are:
DF_vs_SZ DF_vs_DZ DF_vs_XY SZ_vs_DZ SZ_vs_XY DZ_vs_XY
0.051908463 0.004514062 0.578741692 0.010392085 0.027815064 0.004514062
Kruskal-Wallis Test was performed.
Group p-value is:
0.000557384

## Sheet: treat1.Potentially_Pathogenic_s
Potentially_Pathogenic
Number of samples in each treatment group:
DF SZ DZ XY
10 10 10 10
Proportion with phenotype (mean):
DF SZ DZ XY
0.15140663 0.01528924 0.24092686 0.17532852
Proportion with phenotype (median):
DF SZ DZ XY
0.05422550 0.01397704 0.19260408 0.10474857
Standard deviation:
DF SZ DZ XY
0.177878233 0.007199103 0.215166138 0.188052431
Pairwise Mann-Whitney-Wilcoxon Tests were performed.
Pairwise p-values are:
DF_vs_SZ DF_vs_DZ DF_vs_XY SZ_vs_DZ SZ_vs_XY DZ_vs_XY
7.5776e-05 5.2885e-01 4.3587e-01 2.0568e-04 2.1650e-05 9.1180e-01
FDR-corrected pairwise p-values are:
DF_vs_SZ DF_vs_DZ DF_vs_XY SZ_vs_DZ SZ_vs_XY DZ_vs_XY
0.0002273269 0.6346186321 0.6346186321 0.0004113534 0.0001299011 0.9117971811
Kruskal-Wallis Test was performed.
Group p-value is:
0.000183506

## Sheet: treat1.Stress_Tolerant_stats
Stress_Tolerant
Number of samples in each treatment group:
DF SZ DZ XY
10 10 10 10
Proportion with phenotype (mean):
DF SZ DZ XY
0.16041026 0.02066789 0.24231478 0.20411084
Proportion with phenotype (median):
DF SZ DZ XY
0.06686719 0.02089137 0.19271576 0.15574344
Standard deviation:
DF SZ DZ XY
0.173923491 0.007666647 0.213894057 0.186946599
Pairwise Mann-Whitney-Wilcoxon Tests were performed.
Pairwise p-values are:
DF_vs_SZ DF_vs_DZ DF_vs_XY SZ_vs_DZ SZ_vs_XY DZ_vs_XY
4.3300e-05 6.3053e-01 5.7874e-01 1.2990e-04 1.0825e-05 9.7051e-01
FDR-corrected pairwise p-values are:
DF_vs_SZ DF_vs_DZ DF_vs_XY SZ_vs_DZ SZ_vs_XY DZ_vs_XY
1.299011e-04 7.566347e-01 7.566347e-01 2.598021e-04 6.495053e-05 9.705125e-01
Kruskal-Wallis Test was performed.
Group p-value is:
0.000134007
