# Supplementary material for: Differences in the gut microbiota of the black-faced spoonbill (Platalea minor) across different regions in China
Source: Front Microbiol. 2025 Jun 5;16:1551391. doi: 10.3389/fmicb.2025.1551391 (PMC12178576; doi:10.3389/fmicb.2025.1551391)
Supplement: Supplementary Table 6 — FAPROTAX function prediction results table. [file Table_6.xlsx]

## Sheet: faprotax.txt.All_function.DF_DZ
function	DF: mean rel.freq.(%)	DF: std.dev.(%)	DZ: mean rel.freq.(%)	DZ: std.dev.(%)	p-values	p-values (corrected)	Difference between means	95.0% lower CI	95.0% upper CI	Note
methanotrophy	0.00373200670562	0.00612091494192	0.0135174918707	0.0198792765678	0.18657430297633806	0.46342649448961387	-0.00978549	-0.0250998	0.005528810402948791	-
methanogenesis_using_formate	0.00126171024824	0.00378513074472	0	0	0.34343639613791366	0.5876578333915411	0.00126171024824	-0.00159248	0.004115897123604696	-
methanogenesis_by_CO2_reduction_with_H2	0.0191233331025	0.0233555021215	0.00101822624987	0.00305467874962	0.04563587174978756	0.3513962124733642	0.0181051068526	0.00043297940024918666	0.035777234304989296	-
methanogenesis_by_reduction_of_methyl_compounds_with_H2	0.00269227788769	0.00662187940993	0.00113030830446	0.00227446683584	0.517013725392033	0.8124501399017662	0.00156196958323	-0.00356951	0.006693450492890131	-
hydrogenotrophic_methanogenesis	0.0218156109902	0.0281366	0.00214853455433	0.00475081987008	0.06695671717725271	0.4296389352207049	0.0196670764358	-0.00167417	0.041008322877787017	-
methanogenesis	0.0218156109902	0.0281366	0.00469410017902	0.0121536	0.1190865041848399	0.36678643288930685	0.0171215108112	-0.00508875	0.039331770219857516	-
methanol_oxidation	0.0745726926539	0.111591	0.0620894203841	0.1475	0.8419792736354266	1.0628262962283253	0.0124832722698	-0.117733	0.1426994483448006	-
methylotrophy	0.0797353	0.11723	0.0767372205593	0.156162	0.963808216931231	1.1595817609953873	0.00299804643969	-0.134517	0.14051280037989103	-
aerobic_ammonia_oxidation	0.183022	0.258906	0.0153928299281	0.0278874708467	0.08477531365215762	0.3839823030127139	0.167629	-0.0280518	0.36331032094567206	-
aerobic_nitrite_oxidation	0	0	0	0	1	1.14925	0	0	0	degenerate case: variance of both groups is zero
nitrification	0.183022	0.258906	0.0153928299281	0.0278874708467	0.08477531365215762	0.3626499528453409	0.167629	-0.0280518	0.36331032094567206	-
sulfate_respiration	0.123178	0.145536	0.0492805250583	0.0957125920323	0.22181308244744047	0.4879887813843691	0.0738971	-0.0494754	0.1972696236997094	-
sulfur_respiration	0.000999729503951	0.00208350806962	0.00107669	0.00323006110199	0.9528774941587982	1.1646280484163087	-7.7e-05	-0.00280194	0.00264802495655409	-
dark_sulfite_oxidation	0.00049841752436	0.00149525257308	0	0	0.34343639613791366	0.5748826631004207	0.00049841752436	-0.000629081	0.001625916297127117	-
sulfite_respiration	0.00197803851908	0.00408080654908	0.00290912927559	0.0075932730516	0.7507734932491966	1.0907463958526065	-0.000931091	-0.00710249	0.005240312744618525	-
thiosulfate_respiration	0.0260836566864	0.0522948974362	0.00402921914225	0.0105008960844	0.24390787153031068	0.48156169507266466	0.0220544375441	-0.0177136	0.06182243574596087	-
respiration_of_sulfur_compounds	0.148999	0.192009	0.0542408817605	0.0950759345241	0.2071384788256192	0.48332311725977817	0.0947584134599	-0.0593405	0.2488573139707636	-
arsenate_respiration	0	0	0	0	1	1.13235	0	0	0	degenerate case: variance of both groups is zero
dissimilatory_arsenate_reduction	0	0	0	0	1	1.11594	0	0	0	degenerate case: variance of both groups is zero
anammox	0	0	0	0	1	1.1	0	0	0	degenerate case: variance of both groups is zero
nitrate_denitrification	0.0356474916031	0.0553774723273	0.0467742438809	0.112461	0.7941592875945167	1.1118230026323233	-0.0111268	-0.101313	0.07905973665777173	-
nitrite_denitrification	0.0356474916031	0.0553774723273	0.0467742438809	0.112461	0.7941592875945167	1.0919690204424604	-0.0111268	-0.101313	0.07905973665777173	-
nitrous_oxide_denitrification	0.0356474916031	0.0553774723273	0.0467742438809	0.112461	0.7941592875945167	1.0728116692066278	-0.0111268	-0.101313	0.07905973665777173	-
denitrification	0.0356474916031	0.0553774723273	0.0467742438809	0.112461	0.7941592875945167	1.0543149162892722	-0.0111268	-0.101313	0.07905973665777173	-
chitinolysis	0.156477	0.235417	0.163072	0.379851	0.9652690442066312	1.1434725600601632	-0.00659516	-0.324055	0.31086472977448687	-
knallgas_bacteria	0.00131845178169	0.00267910755119	0	0	0.17395505462985583	0.49609404468514445	0.00131845178169	-0.000701736	0.0033386392272465246	-
dark_hydrogen_oxidation	0.0592327	0.0848867	0.0676836968067	0.151877	0.8862045315521176	1.1006088537018235	-0.00845103	-0.132739	0.11583724977672913	-
nitrogen_fixation	0.19462	0.231903	0.0805908	0.156241	0.2391467424286331	0.5115083101945763	0.114029	-0.083793	0.311851545597513	-
nitrate_ammonification	0.00131845178169	0.00267910755119	0	0	0.17395505462985583	0.47837640023210354	0.00131845178169	-0.000701736	0.0033386392272465246	-
nitrite_ammonification	0.00297838649092	0.0067799852702	0	0	0.2201027892022518	0.49846808142862903	0.00297838649092	-0.00213408	0.008090850571680899	-
nitrite_respiration	0.551845	0.846839	0.0496293187855	0.120308	0.11070386658371989	0.35517490528943463	0.502216	-0.138964	1.143395787425991	-
cellulolysis	0.197466	0.265711	0.0204912088066	0.0363358689344	0.0779481026386879	0.42871456451278345	0.176975	-0.0241443	0.3780939233655577	-
xylanolysis	0.0710970736927	0.0903085317601	0.0710905925897	0.10832	0.999891561808141	1.1665401554428312	6.48110300352e-06	-0.0989858	0.09899875024865555	-
dark_sulfide_oxidation	0.0144821	0.0284901561611	0.0214959933218	0.0493154107108	0.7171619978251402	1.0619514198564577	-0.00701394	-0.0476244	0.03359649756644442	-
dark_sulfur_oxidation	0.0119133	0.0284213969265	0	0	0.24022059869801815	0.4999185432364161	0.0119133	-0.00951789	0.033344553111873454	-
dark_thiosulfate_oxidation	0.00279383816019	0.00688245796025	0	0	0.2542602070262554	0.4894508985255417	0.00279383816019	-0.0023959	0.007983572017536857	-
dark_oxidation_of_sulfur_compounds	0.0363250342684	0.0344032011273	0.0239185391483	0.0562421135314	0.5807882550778665	0.876876385117563	0.0124064951202	-0.0344608	0.05927379447128911	-
manganese_oxidation	0.00670950056056	0.0148188835641	0.00152733937481	0.00458201812443	0.3383245592781303	0.5920679787367281	0.00518216118575	-0.00623607	0.016600397431872135	-
manganese_respiration	0	0	0	0	1	1.08451	0	0	0	degenerate case: variance of both groups is zero
fermentation	13.2023	5.721	27.0686	10.4195	0.0035469138151644763	0.054622472753532936	-13.8662	-22.3659	-5.36658	-
aerobic_chemoheterotrophy	8.84287	4.00281	4.70997	5.21092	0.07649371028496676	0.45307813014941856	4.1329	-0.490741	8.756537525798958	-
invertebrate_parasites	0	0	0	0	1	1.06944	0	0	0	degenerate case: variance of both groups is zero
human_pathogens_septicemia	0	0	0	0	1	1.05479	0	0	0	degenerate case: variance of both groups is zero
human_pathogens_pneumonia	0.0490226691957	0.0785994375983	0.0409472289132	0.0655678472751	0.8156598271315811	1.064505198120877	0.00807544028247	-0.0637717	0.07992257526699079	-
human_pathogens_meningitis	0	0	0	0	1	1.04054	0	0	0	degenerate case: variance of both groups is zero
human_pathogens_gastroenteritis	0.00290968557858	0.00616931944976	0.00442926612571	0.0128845839372	0.7547370146714613	1.0761990764759726	-0.00151958	-0.0118133	0.008774097171923418	-
human_pathogens_diarrhea	0.0283902461801	0.0556631782186	0.0220685369788	0.0615260443184	0.8217967699437132	1.054639188094432	0.00632170920125	-0.0518236	0.06446697798899584	-
human_pathogens_all	2.41241	2.8061	5.65895	6.03165	0.1674452582430004	0.4958955724888858	-3.24654	-8.0478	1.554719983737122	-
fish_parasites	0	0	0	0	1	1.02667	0	0	0	degenerate case: variance of both groups is zero
human_gut	1.57852	2.55542	5.74782	5.98703	0.07839321793609047	0.40241851873859774	-4.16931	-8.88955	0.5509359260869324	-
mammal_gut	1.59446	2.54777	5.77873	6.02685	0.07891954837518776	0.3798003265555911	-4.18427	-8.93135	0.5628086593079312	-
animal_parasites_or_symbionts	4.17834	4.10477	6.09347	5.79687	0.43030336235004263	0.6902783104365268	-1.91513	-6.92904	3.098778208861856	-
plant_pathogen	0	0	0	0	1	1.01316	0	0	0	degenerate case: variance of both groups is zero
aromatic_hydrocarbon_degradation	0.0121852535708	0.0155984414384	0.00101822624987	0.00305467874962	0.06215349029482442	0.43507443206377094	0.0111670273209	-0.000689709	0.023023764112392306	-
aromatic_compound_degradation	1.27975	2.38409	0.111775	0.212858	0.17673788544553481	0.45362723931020604	1.16797	-0.632596	2.968542143749354	-
aliphatic_non_methane_hydrocarbon_degradation	0.0295787170838	0.0448906837176	0.00203998981378	0.00407998729463	0.09950586904066272	0.33312834417960996	0.0275387	-0.00636671	0.06144415978705921	-
hydrocarbon_degradation	4.0106	8.06287	0.934868	1.78849	0.29031008130048175	0.5452164941496852	3.07573	-3.06803	9.219499016605877	-
dark_iron_oxidation	0	0	0	0	1	1	0	0	0	degenerate case: variance of both groups is zero
iron_respiration	0.00256449559259	0.00422676549076	0.000901907167904	0.00184566686215	0.300230335125967	0.5504222810642728	0.00166258842468	-0.00167771	0.005002885079730858	-
nitrate_respiration	1.87824	2.90147	0.0855429433417	0.152041	0.09701126748656996	0.33953943620299487	1.79269	-0.396349	3.981736213593179	-
nitrate_reduction	5.21054	6.42805	8.66118	5.62573	0.24150474175132056	0.48936487144346535	-3.45064	-9.44033	2.5390397404928806	-
nitrogen_respiration	1.8799	2.90047	0.0855429433417	0.152041	0.0966479626535568	0.3543758630630416	1.79435	-0.393933	3.982640314420342	-
fumarate_respiration	0.00228702168822	0.00361479471167	0	0	0.09016861044741198	0.3471491502225361	0.00228702168822	-0.000438723	0.005012766271166146	-
intracellular_parasites	0.117609	0.155347	0.0169175983353	0.0211330097618	0.08496132693201042	0.34431695651393696	0.100691	-0.0168874	0.21826979933337806	-
chlorate_reducers	0.00129142654204	0.00387427962613	0	0	0.34343639613791366	0.5626511170770074	0.00129142654204	-0.00162998	0.0042128363442826815	-
predatory_or_exoparasitic	0.212737	0.177029	0.0583702238828	0.114382	0.04369320816660971	0.373819669869883	0.154366	0.004957558991750292	0.30377537199436294	-
cyanobacteria	5.47468	3.93338	0.268706	0.252307	0.003238962600462525	0.12470006011780721	5.20597	2.237600184547357	8.174347633487063	-
anoxygenic_photoautotrophy_S_oxidizing	0.493432	0.60109	0.00349923286049	0.0104976985815	0.037053155207458444	0.47551549182905006	0.489933	0.036652608569556766	0.9432130705065147	-
anoxygenic_photoautotrophy	0.502575	0.616488	0.00349923286049	0.0104976985815	0.038074803363455034	0.4188228369980053	0.499075	0.03418443111619955	0.9639662535125517	-
oxygenic_photoautotrophy	5.47468	3.93338	0.268706	0.252307	0.003238962600462525	0.08313337341187148	5.20597	2.237600184547357	8.174347633487063	-
photoautotrophy	5.97725	4.27488	0.272205	0.254649	0.0030823632693146585	0.2373419717372287	5.70505	2.479318694764654	8.930779807898515	-
aerobic_anoxygenic_phototrophy	0.0145678537518	0.0308976795753	0	0	0.19087673515552295	0.4592971439679771	0.0145678537518	-0.00873062	0.037866322806268136	-
photoheterotrophy	0.523088	0.657822	0.00399041102136	0.00991095388231	0.042098071187390396	0.40519393517863256	0.519098	0.023043367335546378	1.0151517909254775	-
phototrophy	6.48667	4.71284	0.276195	0.25896	0.0033284667627657694	0.06407298518324106	6.21048	2.654639444582172	9.76631669061172	-
ureolysis	0.265504	0.288532	0.140693	0.207055	0.30708625468553774	0.5498986421113118	0.12481	-0.125735	0.3753552892337854	-
reductive_acetogenesis	0.00099683504872	0.00299050514616	0.000344032751918	0.00103209825575	0.5483660436957334	0.8444837072914294	0.000652802296802	-0.00166531	0.0029709109094511145	-
chemoheterotrophy	25.9163	5.11452	32.6888	13.0707	0.17401829089795862	0.46204856548768325	-6.77247	-16.996	3.4510437843560893	-

## Sheet: faprotax.txt.All_function.DF_SZ
function	DF: mean rel.freq.(%)	DF: std.dev.(%)	SZ: mean rel.freq.(%)	SZ: std.dev.(%)	p-values	p-values (corrected)	Difference between means	95.0% lower CI	95.0% upper CI	Note
methanotrophy	0.00373200670562	0.00612091494192	0.0257393886813	0.0318257009162	0.06994746594881855	0.23417195121995774	-0.0220074	-0.0461915	0.0021767804077968715	-
methanogenesis_using_formate	0.00126171024824	0.00378513074472	0	0	0.34343639613791366	0.5085500481272952	0.00126171024824	-0.00159248	0.004115897123604696	-
methanogenesis_by_CO2_reduction_with_H2	0.0191233331025	0.0233555021215	0.359157	0.364467	0.020786065246697096	0.14550245672687967	-0.340034	-0.615083	-0.0649843	-
methanogenesis_by_reduction_of_methyl_compounds_with_H2	0.00269227788769	0.00662187940993	0.00510339477821	0.0153101843346	0.6720920271442434	0.8771370523746906	-0.00241112	-0.0144982	0.00967597857154093	-
hydrogenotrophic_methanogenesis	0.0218156109902	0.0281366	0.364261	0.361549	0.019401967960211663	0.18674394161703725	-0.342445	-0.615398	-0.0694919	-
methanogenesis	0.0218156109902	0.0281366	0.364261	0.361549	0.019401967960211663	0.16599461477069977	-0.342445	-0.615398	-0.0694919	-
methanol_oxidation	0.0745726926539	0.111591	0.188519	0.107409	0.040553653905625583	0.1734795194851761	-0.113947	-0.222425	-0.00546863	-
methylotrophy	0.0797353	0.11723	0.219362	0.115695	0.02038900513877555	0.15699533956857173	-0.139627	-0.254973	-0.0242808	-
aerobic_ammonia_oxidation	0.183022	0.258906	0.454407	0.475979	0.15532748009114702	0.36243078687934305	-0.271385	-0.659029	0.11626021215937901	-
aerobic_nitrite_oxidation	0	0	0.0054352888402	0.0118953872051	0.20365743009100393	0.3564005026592569	-0.00543529	-0.014405	0.0035344562830225317	-
nitrification	0.183022	0.258906	0.459842	0.478057	0.14912344634592398	0.35882829276987954	-0.27682	-0.665866	0.11222612596983429	-
sulfate_respiration	0.123178	0.145536	1.54118	0.267101	1.3901816033015402e-09	5.3521991727109296e-08	-1.418	-1.6356	-1.20041	-
sulfur_respiration	0.000999729503951	0.00208350806962	0.0202841843675	0.0326561315726	0.1105853823098543	0.31537312732810296	-0.0192845	-0.0439286	0.005359706344187364	-
dark_sulfite_oxidation	0.00049841752436	0.00149525257308	0	0	0.34343639613791366	0.4989547642003651	0.00049841752436	-0.000629081	0.001625916297127117	-
sulfite_respiration	0.00197803851908	0.00408080654908	0.00193907720306	0.00459719558414	0.9850417247489909	1.1154148942010633	3.89613160291e-05	-0.00427026	0.00434818440683033	-
thiosulfate_respiration	0.0260836566864	0.0522948974362	0.00242703719435	0.00728111158304	0.2106092449285213	0.36037581909991423	0.0236566	-0.0159316	0.06324480199561988	-
respiration_of_sulfur_compounds	0.148999	0.192009	1.56389	0.256884	2.8879835805133795e-10	2.2237473569953023e-08	-1.41489	-1.64079	-1.189	-
arsenate_respiration	0	0	0	0	1	1.1	0	0	0	degenerate case: variance of both groups is zero
dissimilatory_arsenate_reduction	0	0	0	0	1	1.08451	0	0	0	degenerate case: variance of both groups is zero
anammox	0	0	0	0	1	1.06944	0	0	0	degenerate case: variance of both groups is zero
nitrate_denitrification	0.0356474916031	0.0553774723273	0.0275631693892	0.0320792535918	0.7102325505234948	0.9114651065051516	0.0080843222139	-0.0375424	0.05371106580672388	-
nitrite_denitrification	0.0356474916031	0.0553774723273	0.0275631693892	0.0320792535918	0.7102325505234948	0.8965230555788376	0.0080843222139	-0.0375424	0.05371106580672388	-
nitrous_oxide_denitrification	0.0356474916031	0.0553774723273	0.0275631693892	0.0320792535918	0.7102325505234948	0.882063006295308	0.0080843222139	-0.0375424	0.05371106580672388	-
denitrification	0.0356474916031	0.0553774723273	0.0275631693892	0.0320792535918	0.7102325505234948	0.8680620061953824	0.0080843222139	-0.0375424	0.05371106580672388	-
chitinolysis	0.156477	0.235417	0.125515	0.0943564553798	0.7206636700219682	0.8670484779951805	0.0309615259228	-0.15355	0.21547350429508969	-
knallgas_bacteria	0.00131845178169	0.00267910755119	0	0	0.17395505462985583	0.38270112018568286	0.00131845178169	-0.000701736	0.0033386392272465246	-
dark_hydrogen_oxidation	0.0592327	0.0848867	0.546385	0.358617	0.0026590733426890747	0.03412477456450979	-0.487153	-0.760842	-0.213463	-
nitrogen_fixation	0.19462	0.231903	0.187582	0.153554	0.9404521929323597	1.080818191877488	0.00703795424614	-0.18989	0.20396607856583965	-
nitrate_ammonification	0.00131845178169	0.00267910755119	0	0	0.17395505462985583	0.3720705335138583	0.00131845178169	-0.000701736	0.0033386392272465246	-
nitrite_ammonification	0.00297838649092	0.0067799852702	0.0206051597358	0.0530693846184	0.3479883106895979	0.49620555413146367	-0.0176268	-0.0577756	0.02252206162663017	-
nitrite_respiration	0.551845	0.846839	0.0492551438883	0.0779255770817	0.10943102697417406	0.3240841952696693	0.50259	-0.137045	1.1422249866102856	-
cellulolysis	0.197466	0.265711	0.0796897870928	0.0534868361047	0.22237455205133316	0.37223566321636203	0.117776	-0.0842943	0.31984681135010945	-
xylanolysis	0.0710970736927	0.0903085317601	0.548849	0.112145	1.4680744939453402e-08	3.76805786779304e-07	-0.477752	-0.578917	-0.376587	-
dark_sulfide_oxidation	0.0144821	0.0284901561611	0.00102067895564	0.00306203686692	0.19159547814321987	0.36882129542569825	0.0134613724584	-0.00807128	0.03499402955082111	-
dark_sulfur_oxidation	0.0119133	0.0284213969265	0	0	0.24022059869801815	0.38535387707807073	0.0119133	-0.00951789	0.033344553111873454	-
dark_thiosulfate_oxidation	0.00279383816019	0.00688245796025	0.00102067895564	0.00306203686692	0.49310960112930813	0.6780257015527987	0.00177315920455	-0.0036769	0.007223220856354429	-
dark_oxidation_of_sulfur_compounds	0.0363250342684	0.0344032011273	0.150277	0.0651824255286	0.0004090997595338185	0.0063001362968208045	-0.113952	-0.166772	-0.0611331	-
manganese_oxidation	0.00670950056056	0.0148188835641	0.00202253099529	0.00606759298586	0.3972247004561855	0.5561145806386597	0.00468696956527	-0.00694979	0.016323727361146068	-
manganese_respiration	0	0	0	0	1	1.05479	0	0	0	degenerate case: variance of both groups is zero
fermentation	13.2023	5.721	27.1675	3.34167	1.598017044805228e-05	0.00030761828112500637	-13.9652	-18.6866	-9.24376	-
aerobic_chemoheterotrophy	8.84287	4.00281	8.19877	1.2869	0.6549058470997822	0.8694439694255729	0.644097	-2.44619	3.7343803241519757	-
invertebrate_parasites	0	0	0.00140364010668	0.00421092032003	0.34343639613791355	0.5185216176984185	-0.00140364	-0.00457889	0.0017716144145524608	-
human_pathogens_septicemia	0	0	0	0	1	1.04054	0	0	0	degenerate case: variance of both groups is zero
human_pathogens_pneumonia	0.0490226691957	0.0785994375983	0.126365	0.101188	0.08790587530980776	0.2707500959542079	-0.077342	-0.167466	0.01278225176295514	-
human_pathogens_meningitis	0	0	0	0	1	1.02667	0	0	0	degenerate case: variance of both groups is zero
human_pathogens_gastroenteritis	0.00290968557858	0.00616931944976	0.00222478409482	0.00667435228445	0.8237110293335823	0.975780757825936	0.000684901483764	-0.00568291	0.007052715134316852	-
human_pathogens_diarrhea	0.0283902461801	0.0556631782186	0	0	0.16034607309350268	0.3631366949470502	0.0283902461801	-0.0135827	0.0703631986160814	-
human_pathogens_all	2.41241	2.8061	1.83154	0.345242	0.5524855331462026	0.7463401061799579	0.580872	-1.54152	2.703265646077227	-
fish_parasites	0	0	0	0	1	1.01316	0	0	0	degenerate case: variance of both groups is zero
human_gut	1.57852	2.55542	2.78595	0.420715	0.19374218883230254	0.3638572814655438	-1.20743	-3.1451	0.7302405473497361	-
mammal_gut	1.59446	2.54777	2.78595	0.420715	0.19796851003562543	0.35450175052891064	-1.19149	-3.12343	0.7404498987249094	-
animal_parasites_or_symbionts	4.17834	4.10477	4.16344	0.42092	0.9915840936001918	1.1065503653219533	0.0149073854333	-3.08679	3.116608565587118	-
plant_pathogen	0	0	0.0110120043614	0.0148133920377	0.05268430836200798	0.1931757973273626	-0.011012	-0.0221821	0.00015806927276579324	-
aromatic_hydrocarbon_degradation	0.0121852535708	0.0155984414384	0.00364055579152	0.0109216673746	0.1968730417758997	0.3609339099224828	0.00854469777923	-0.00490321	0.021992608864024002	-
aromatic_compound_degradation	1.27975	2.38409	0.306816	0.176286	0.2528003870541171	0.3972577510850412	0.972931	-0.826735	2.772597477563895	-
aliphatic_non_methane_hydrocarbon_degradation	0.0295787170838	0.0448906837176	0.00364055579152	0.0109216673746	0.12284308820585954	0.31529725972837286	0.0259381612923	-0.00834679	0.06022311125024718	-
hydrocarbon_degradation	4.0106	8.06287	0.0718	0.0408044420451	0.17682249729081678	0.3679819538214295	3.9388	-2.14106	10.018657996952149	-
dark_iron_oxidation	0	0	0	0	1	1	0	0	0	degenerate case: variance of both groups is zero
iron_respiration	0.00256449559259	0.00422676549076	0.000848914450646	0.00254674335194	0.3137310926391703	0.4831458826643223	0.00171558114194	-0.00179514	0.005226298084317238	-
nitrate_respiration	1.87824	2.90147	0.210014	0.106519	0.11876170793402507	0.32659469681856895	1.66822	-0.520218	3.856663076759228	-
nitrate_reduction	5.21054	6.42805	2.49025	0.369957	0.23659286202519936	0.387609582466816	2.72029	-2.12995	7.570529013367944	-
nitrogen_respiration	1.8799	2.90047	0.230619	0.129486	0.12241115314486328	0.32502271697084384	1.64928	-0.538684	3.8372387260481733	-
fumarate_respiration	0.00228702168822	0.00361479471167	0.00201861453954	0.00410045555586	0.8845531660591182	1.0319786937356379	0.000268407148678	-0.003564	0.004100819259221711	-
intracellular_parasites	0.117609	0.155347	0.0373599836863	0.0658789	0.17887192902883808	0.36245101408475083	0.0802487931625	-0.0421491	0.20264670968562926	-
chlorate_reducers	0.00129142654204	0.00387427962613	0.00931782933489	0.00964493821068	0.03928792191129711	0.17795117571587515	-0.0080264	-0.0155872	-0.000465556	-
predatory_or_exoparasitic	0.212737	0.177029	0.0885819983961	0.0642936693458	0.07280637964325987	0.23358713468879208	0.124155	-0.0135307	0.2618401184566245	-
cyanobacteria	5.47468	3.93338	2.16324	0.65172	0.033058589544457284	0.16970075966154738	3.31144	0.32869598479999296	6.294177412191742	-
anoxygenic_photoautotrophy_S_oxidizing	0.493432	0.60109	0.0153182506538	0.0177420672286	0.04083239571166564	0.16547865630517125	0.478114	0.024783387798937417	0.9314442556905774	-
anoxygenic_photoautotrophy	0.502575	0.616488	0.0153182506538	0.0177420672286	0.04185553699326672	0.16114381742407685	0.487256	0.022316470320753092	0.9521961787214415	-
oxygenic_photoautotrophy	5.47468	3.93338	2.16324	0.65172	0.033058589544457284	0.15909446218270068	3.31144	0.32869598479999296	6.294177412191742	-
photoautotrophy	5.97725	4.27488	2.17856	0.653265	0.026142399275685957	0.14378319601627276	3.79869	0.5598247281197573	7.037561317914173	-
aerobic_anoxygenic_phototrophy	0.0145678537518	0.0308976795753	0	0	0.19087673515552295	0.37685919505064785	0.0145678537518	-0.00873062	0.037866322806268136	-
photoheterotrophy	0.523088	0.657822	0.0546705230087	0.0514380971061	0.06168648541677868	0.21590269895872538	0.468417	-0.0282142	0.965049121504923	-
phototrophy	6.48667	4.71284	2.22335	0.64401	0.024080560392217842	0.14263101155390567	4.26333	0.6961492901956621	7.830502518068841	-
ureolysis	0.265504	0.288532	0.688454	0.415503	0.023249203043968318	0.1491823861987967	-0.42295	-0.780331	-0.0655689	-
reductive_acetogenesis	0.00099683504872	0.00299050514616	0.0117834628449	0.0198667965195	0.14024200249411956	0.3483430384531357	-0.0107866	-0.0258365	0.00426326958659718	-
chemoheterotrophy	25.9163	5.11452	32.5587	1.83491	0.003559351431574686	0.03915286574732154	-6.64238	-10.6169	-2.66788	-

## Sheet: faprotax.txt.All_function.DF_XY
function	DF: mean rel.freq.(%)	DF: std.dev.(%)	XY: mean rel.freq.(%)	XY: std.dev.(%)	p-values	p-values (corrected)	Difference between means	95.0% lower CI	95.0% upper CI	Note
methanotrophy	0.00373200670562	0.00612091494192	0.0228579866087	0.0488579589808	0.27297832836892943	0.6369494328608354	-0.019126	-0.0560839	0.017831965787163832	-
methanogenesis_using_formate	0.00126171024824	0.00378513074472	0	0	0.34343639613791366	0.6959105921741934	0.00126171024824	-0.00159248	0.004115897123604696	-
methanogenesis_by_CO2_reduction_with_H2	0.0191233331025	0.0233555021215	0.0115226826524	0.0301627710129	0.5579323104487863	0.7955701463806768	0.0076006504501	-0.0192352	0.034436513513229065	-
methanogenesis_by_reduction_of_methyl_compounds_with_H2	0.00269227788769	0.00662187940993	0	0	0.25356927586056743	0.6508278080421231	0.00269227788769	-0.00230097	0.0076855218670164515	-
hydrogenotrophic_methanogenesis	0.0218156109902	0.0281366	0.0115226826524	0.0301627710129	0.46381512035496897	0.7763861797246219	0.0102929283378	-0.0186039	0.039189707756579414	-
methanogenesis	0.0218156109902	0.0281366	0.0115226826524	0.0301627710129	0.46381512035496897	0.759867324836864	0.0102929283378	-0.0186039	0.039189707756579414	-
methanol_oxidation	0.0745726926539	0.111591	0.140691	0.330707	0.581220177927082	0.8137082490979148	-0.0661178	-0.322119	0.18988378417776877	-
methylotrophy	0.0797353	0.11723	0.163548	0.333696	0.49169731251871784	0.7423665306655153	-0.0838132	-0.34277	0.1751434584157611	-
aerobic_ammonia_oxidation	0.183022	0.258906	0.0471992223376	0.137473	0.18669583739754403	0.6845514037909948	0.135823	-0.0741809	0.34582665050409117	-
aerobic_nitrite_oxidation	0	0	0	0	1	1.13235	0	0	0	degenerate case: variance of both groups is zero
nitrification	0.183022	0.258906	0.0471992223376	0.137473	0.18669583739754403	0.6534354308914041	0.135823	-0.0741809	0.34582665050409117	-
sulfate_respiration	0.123178	0.145536	0.0291219892971	0.0505061464807	0.09386161928454495	0.7227344684909961	0.0940556299812	-0.0187966	0.20690781101431788	-
sulfur_respiration	0.000999729503951	0.00208350806962	0.000579079032706	0.00173723709812	0.6475502948519911	0.8596788397172985	0.000420650471244	-0.00148352	0.0023248183309070654	-
dark_sulfite_oxidation	0.00049841752436	0.00149525257308	0.0179281150836	0.0292034389685	0.10720708959513432	0.5896389927732387	-0.0174297	-0.0394619	0.004602552524808051	-
sulfite_respiration	0.00197803851908	0.00408080654908	0.00046184043413	0.00138552130239	0.31375163655172633	0.6902536004137979	0.00151619808495	-0.00164392	0.0046763205633800365	-
thiosulfate_respiration	0.0260836566864	0.0522948974362	0.0139449840029	0.0227144399619	0.5347438119689434	0.7768919532378988	0.0121386726835	-0.0291654	0.0534427732931033	-
respiration_of_sulfur_compounds	0.148999	0.192009	0.0431842118985	0.0626369295516	0.14457694280190014	0.6548485056321359	0.105815	-0.0425369	0.2541670741945183	-
arsenate_respiration	0	0	0	0	1	1.11594	0	0	0	degenerate case: variance of both groups is zero
dissimilatory_arsenate_reduction	0	0	0	0	1	1.1	0	0	0	degenerate case: variance of both groups is zero
anammox	0	0	0.000347447419624	0.00104234225887	0.34343639613791355	0.7147189865572795	-0.000347447	-0.00113343	0.0004385332493540924	-
nitrate_denitrification	0.0356474916031	0.0553774723273	0.0118496085828	0.0202266985289	0.2504994176092288	0.741863659842716	0.0237978830203	-0.0192894	0.06688511627103544	-
nitrite_denitrification	0.0356474916031	0.0553774723273	0.0118496085828	0.0202266985289	0.2504994176092288	0.7143872279966894	0.0237978830203	-0.0192894	0.06688511627103544	-
nitrous_oxide_denitrification	0.0356474916031	0.0553774723273	0.0118496085828	0.0202266985289	0.2504994176092288	0.6888733984253791	0.0237978830203	-0.0192894	0.06688511627103544	-
denitrification	0.0356474916031	0.0553774723273	0.0118496085828	0.0202266985289	0.2504994176092288	0.6651191433072626	0.0237978830203	-0.0192894	0.06688511627103544	-
chitinolysis	0.156477	0.235417	0.22553	0.349531	0.6297886287992426	0.8659593645989585	-0.0690532	-0.367192	0.2290858508820751	-
knallgas_bacteria	0.00131845178169	0.00267910755119	0	0	0.17395505462985583	0.7049757477104684	0.00131845178169	-0.000701736	0.0033386392272465246	-
dark_hydrogen_oxidation	0.0592327	0.0848867	0.0950011253782	0.222636	0.6607843978562261	0.8480066439154902	-0.0357685	-0.209546	0.13800913687734276	-
nitrogen_fixation	0.19462	0.231903	0.476399	0.935681	0.40090780580431273	0.7349976439745733	-0.281779	-0.996773	0.43321559178091873	-
nitrate_ammonification	0.00131845178169	0.00267910755119	0	0	0.17395505462985583	0.6697269603249449	0.00131845178169	-0.000701736	0.0033386392272465246	-
nitrite_ammonification	0.00297838649092	0.0067799852702	0	0	0.2201027892022518	0.7368658595031907	0.00297838649092	-0.00213408	0.008090850571680899	-
nitrite_respiration	0.551845	0.846839	0.0124286876155	0.0205236	0.08837134455635898	0.8505741913549552	0.539416	-0.099218	1.1780509433258934	-
cellulolysis	0.197466	0.265711	0.335265	0.401956	0.4039061468163133	0.7232737977873518	-0.137798	-0.478987	0.20339030904926408	-
xylanolysis	0.0710970736927	0.0903085317601	0.221919	0.215724	0.07682389517918109	0.8450628469709921	-0.150822	-0.320576	0.01893242216940115	-
dark_sulfide_oxidation	0.0144821	0.0284901561611	0.00224365318985	0.00488035554306	0.2341560812204313	0.7512507605822171	0.0122383982242	-0.00937494	0.03385173678367718	-
dark_sulfur_oxidation	0.0119133	0.0284213969265	0.0179281150836	0.0292034389685	0.6631903453183177	0.8371419113034502	-0.00601478	-0.0345543	0.022524712037006078	-
dark_thiosulfate_oxidation	0.00279383816019	0.00688245796025	0.0325588278822	0.0976764836466	0.38535353524199323	0.7237127369178897	-0.029765	-0.10349	0.04396029709647284	-
dark_oxidation_of_sulfur_compounds	0.0363250342684	0.0344032011273	0.0527305961556	0.0962990903639	0.6395270874535708	0.8639225567355254	-0.0164056	-0.0912185	0.05840741213623253	-
manganese_oxidation	0.00670950056056	0.0148188835641	0.00439957785653	0.0117402913349	0.7184571307643708	0.8510953702901007	0.00230992270403	-0.0109799	0.015599713325532068	-
manganese_respiration	0	0	0	0	1	1.08451	0	0	0	degenerate case: variance of both groups is zero
fermentation	13.2023	5.721	12.3862	13.474	0.8699227728639123	0.999761992694347	0.816108	-9.8014	11.43361773921243	-
aerobic_chemoheterotrophy	8.84287	4.00281	13.7505	8.00674	0.12355972167999095	0.5946311605849565	-4.9076	-11.3422	1.5270404264956337	-
invertebrate_parasites	0	0	0	0	1	1.06944	0	0	0	degenerate case: variance of both groups is zero
human_pathogens_septicemia	0	0	0	0	1	1.05479	0	0	0	degenerate case: variance of both groups is zero
human_pathogens_pneumonia	0.0490226691957	0.0785994375983	0.116132	0.269484	0.48886607795257875	0.7528537600469712	-0.0671095	-0.274209	0.13999043419406276	-
human_pathogens_meningitis	0	0	0	0	1	1.04054	0	0	0	degenerate case: variance of both groups is zero
human_pathogens_gastroenteritis	0.00290968557858	0.00616931944976	0.00115460108533	0.00346380325598	0.4689343074884289	0.7368967689103882	0.00175508449325	-0.00329778	0.0068079483124072375	-
human_pathogens_diarrhea	0.0283902461801	0.0556631782186	0.0480896223157	0.118369	0.6589713959007164	0.8600135166839858	-0.0196994	-0.114048	0.07464915285297276	-
human_pathogens_all	2.41241	2.8061	0.704157	0.977709	0.11216497214009724	0.5757801903191658	1.70826	-0.468205	3.8847175592514773	-
fish_parasites	0	0	0	0	1	1.02667	0	0	0	degenerate case: variance of both groups is zero
human_gut	1.57852	2.55542	0.882116	1.10441	0.4671453641660479	0.7493790216830352	0.696401	-1.3209	2.713697698838817	-
mammal_gut	1.59446	2.54777	0.882116	1.10441	0.4561092924916115	0.7804536782634242	0.712342	-1.29955	2.7242287075967075	-
animal_parasites_or_symbionts	4.17834	4.10477	1.77161	2.64211	0.1593299983928731	0.6815783264584016	2.40674	-1.05439	5.867857217191307	-
plant_pathogen	0	0	0	0	1	1.01316	0	0	0	degenerate case: variance of both groups is zero
aromatic_hydrocarbon_degradation	0.0121852535708	0.0155984414384	0.000347447419624	0.00104234225887	0.048981029987540614	0.9428848272601569	0.0118378061511	6.541902197056799e-05	0.02361019328028198	-
aromatic_compound_degradation	1.27975	2.38409	0.268689	0.42882	0.2402105901824385	0.7398486177619107	1.01106	-0.79875	2.8208682016878703	-
aliphatic_non_methane_hydrocarbon_degradation	0.0295787170838	0.0448906837176	0.0114361	0.0256696578832	0.3099992423608544	0.702057107699582	0.0181426371528	-0.0187509	0.055036160039154236	-
hydrocarbon_degradation	4.0106	8.06287	9.07812	13.9439	0.3608066933572136	0.6945528847126361	-5.06752	-16.5521	6.417084608233139	-
dark_iron_oxidation	0	0	0	0	1	1	0	0	0	degenerate case: variance of both groups is zero
iron_respiration	0.00256449559259	0.00422676549076	0	0	0.10207362140298715	0.6045899113869239	0.00256449559259	-0.000622707	0.005751698202640076	-
nitrate_respiration	1.87824	2.90147	0.101301	0.141694	0.09952938771917763	0.6386469045313898	1.77694	-0.411951	3.9658219362556557	-
nitrate_reduction	5.21054	6.42805	2.86943	2.72826	0.33415410480041197	0.7147185019342145	2.34111	-2.72398	7.406195999123688	-
nitrogen_respiration	1.8799	2.90047	0.101649	0.141577	0.09921449296004625	0.6945014507203238	1.77825	-0.409881	3.96637683903438	-
fumarate_respiration	0.00228702168822	0.00361479471167	0	0	0.09016861044741198	0.7714425560500803	0.00228702168822	-0.000438723	0.005012766271166146	-
intracellular_parasites	0.117609	0.155347	0.145395	0.123086	0.6792946700478759	0.8172763999013507	-0.0277865	-0.167109	0.11153567052563138	-
chlorate_reducers	0.00129142654204	0.00387427962613	0.00185421639145	0.00370846445808	0.7565307782622472	0.882619241305955	-0.00056279	-0.00431912	0.0031935370943966448	-
predatory_or_exoparasitic	0.212737	0.177029	0.816789	0.875047	0.070592194153482	0.9059331583030191	-0.604052	-1.26958	0.06147324464140947	-
cyanobacteria	5.47468	3.93338	4.62206	4.3771	0.6690365069662669	0.8309001780064927	0.852616	-3.27188	4.977112438464545	-
anoxygenic_photoautotrophy_S_oxidizing	0.493432	0.60109	0.0117384532382	0.021649	0.039664658581982426	3.054178710812647	0.481694	0.02832533971698515	0.9350618986036058	-
anoxygenic_photoautotrophy	0.502575	0.616488	0.0122037209998	0.0215749436544	0.040839262270419674	1.5723115974111574	0.490371	0.025394876329517483	0.9553468320205597	-
oxygenic_photoautotrophy	5.47468	3.93338	4.62206	4.3771	0.6690365069662669	0.817711286292104	0.852616	-3.27188	4.977112438464545	-
photoautotrophy	5.97725	4.27488	4.63427	4.38695	0.519027012734822	0.7685592303957941	1.34299	-2.94685	5.632818990377519	-
aerobic_anoxygenic_phototrophy	0.0145678537518	0.0308976795753	0.0368820125188	0.0481750540132	0.2599961916450975	0.6256158361460159	-0.0223142	-0.0628998	0.018271505485055923	-
photoheterotrophy	0.523088	0.657822	0.0416859349424	0.0508564932566	0.05600526445061926	0.8624810725395367	0.481402	-0.015216	0.9780200656506224	-
phototrophy	6.48667	4.71284	4.67161	4.41789	0.4103704993787858	0.7181483739128751	1.81506	-2.71012	6.340239093177123	-
ureolysis	0.265504	0.288532	0.699234	1.05238	0.2597300854279509	0.6451360186436199	-0.433731	-1.24054	0.3730806361977581	-
reductive_acetogenesis	0.00099683504872	0.00299050514616	0	0	0.34343639613791366	0.6780667308363936	0.00099683504872	-0.00125816	0.003251832594254234	-
chemoheterotrophy	25.9163	5.11452	34.6257	10.4165	0.04213746794903562	1.0815283440252477	-8.70941	-17.0595	-0.359364	-

## Sheet: faprotax.txt.All_function.DZ_XY
function	DZ: mean rel.freq.(%)	DZ: std.dev.(%)	XY: mean rel.freq.(%)	XY: std.dev.(%)	p-values	p-values (corrected)	Difference between means	95.0% lower CI	95.0% upper CI	Note
methanotrophy	0.0135174918707	0.0198792765678	0.0228579866087	0.0488579589808	0.6050267814827912	0.8470374940759077	-0.00934049	-0.047685	0.029003976805096778	-
methanogenesis_using_formate	0	0	0	0	1	1.22222	0	0	0	degenerate case: variance of both groups is zero
methanogenesis_by_CO2_reduction_with_H2	0.00101822624987	0.00305467874962	0.0115226826524	0.0301627710129	0.3251801483151055	0.8077055296859073	-0.0105045	-0.0332953	0.012286345104457405	-
methanogenesis_by_reduction_of_methyl_compounds_with_H2	0.00113030830446	0.00227446683584	0	0	0.17018768087052072	0.5697587576969607	0.00113030830446	-0.000584759	0.002845375452500763	-
hydrogenotrophic_methanogenesis	0.00214853455433	0.00475081987008	0.0115226826524	0.0301627710129	0.37996957620941496	0.7907474964358095	-0.00937415	-0.0322341	0.013485803730202438	-
methanogenesis	0.00469410017902	0.0121536	0.0115226826524	0.0301627710129	0.5406821183715542	0.8163239826394054	-0.00682858	-0.0304802	0.016823010651001266	-
methanol_oxidation	0.0620894203841	0.1475	0.140691	0.330707	0.5267642978364597	0.811217018668148	-0.0786011	-0.340553	0.18335068152149914	-
methylotrophy	0.0767372205593	0.156162	0.163548	0.333696	0.49234884246056254	0.824149149336159	-0.0868113	-0.35263	0.17900727096399155	-
aerobic_ammonia_oxidation	0.0153928299281	0.0278874708467	0.0471992223376	0.137473	0.5121983376510542	0.8216514999818995	-0.0318064	-0.136368	0.07275530088735374	-
aerobic_nitrite_oxidation	0	0	0	0	1	1.20312	0	0	0	degenerate case: variance of both groups is zero
nitrification	0.0153928299281	0.0278874708467	0.0471992223376	0.137473	0.5121983376510542	0.8048831020230851	-0.0318064	-0.136368	0.07275530088735374	-
sulfate_respiration	0.0492805250583	0.0957125920323	0.0291219892971	0.0505061464807	0.585337760845797	0.8346482886134514	0.0201585357612	-0.0573975	0.09771453193884454	-
sulfur_respiration	0.00107669	0.00323006110199	0.000579079032706	0.00173723709812	0.6902266376611732	0.9490616267841131	0.00049760800129	-0.00212795	0.0031231646115517254	-
dark_sulfite_oxidation	0	0	0.0179281150836	0.0292034389685	0.09864266408624188	0.4219713963689236	-0.0179281	-0.039949	0.004092807796184317	-
sulfite_respiration	0.00290912927559	0.0075932730516	0.00046184043413	0.00138552130239	0.36484573954690935	0.780364498475334	0.00244728884146	-0.00331811	0.008212685480761745	-
thiosulfate_respiration	0.00402921914225	0.0105008960844	0.0139449840029	0.0227144399619	0.256331552354505	0.7591357512037263	-0.00991576	-0.0279828	0.008151287493079877	-
respiration_of_sulfur_compounds	0.0542408817605	0.0950759345241	0.0431842118985	0.0626369295516	0.7746378796506128	0.9941186122182865	0.0110566698619	-0.069576	0.09168934912950424	-
arsenate_respiration	0	0	0	0	1	1.18462	0	0	0	degenerate case: variance of both groups is zero
dissimilatory_arsenate_reduction	0	0	0	0	1	1.16667	0	0	0	degenerate case: variance of both groups is zero
anammox	0	0	0.000347447419624	0.00104234225887	0.34343639613791355	0.801351590988465	-0.000347447	-0.00113343	0.0004385332493540924	-
nitrate_denitrification	0.0467742438809	0.112461	0.0118496085828	0.0202266985289	0.38167721153655143	0.7733985602188016	0.0349246352981	-0.0504468	0.120296098794254	-
nitrite_denitrification	0.0467742438809	0.112461	0.0118496085828	0.0202266985289	0.38167721153655143	0.7535678279054989	0.0349246352981	-0.0504468	0.120296098794254	-
nitrous_oxide_denitrification	0.0467742438809	0.112461	0.0118496085828	0.0202266985289	0.38167721153655143	0.7347286322078614	0.0349246352981	-0.0504468	0.120296098794254	-
denitrification	0.0467742438809	0.112461	0.0118496085828	0.0202266985289	0.38167721153655143	0.7168084216662063	0.0349246352981	-0.0504468	0.120296098794254	-
chitinolysis	0.163072	0.379851	0.22553	0.349531	0.7208688290578581	0.9738052603062294	-0.0624581	-0.424133	0.29921680872646617	-
knallgas_bacteria	0	0	0	0	1	1.14925	0	0	0	degenerate case: variance of both groups is zero
dark_hydrogen_oxidation	0.0676836968067	0.151877	0.0950011253782	0.222636	0.7650113661592196	0.99840466430949	-0.0273174	-0.217871	0.16323664041738234	-
nitrogen_fixation	0.0805908	0.156241	0.476399	0.935681	0.24061050810838594	0.7410803649738287	-0.395808	-1.10541	0.313799322529135	-
nitrate_ammonification	0	0	0	0	1	1.13235	0	0	0	degenerate case: variance of both groups is zero
nitrite_ammonification	0	0	0	0	1	1.11594	0	0	0	degenerate case: variance of both groups is zero
nitrite_respiration	0.0496293187855	0.120308	0.0124286876155	0.0205236	0.38306297795377997	0.7022821262485966	0.0372006	-0.0540634	0.12846467961165936	-
cellulolysis	0.0204912088066	0.0363358689344	0.335265	0.401956	0.04360358354731166	0.2582673794725383	-0.314773	-0.618361	-0.0111856	-
xylanolysis	0.0710905925897	0.10832	0.221919	0.215724	0.08305003687911333	0.3761678140995133	-0.150828	-0.324305	0.022648420916059172	-
dark_sulfide_oxidation	0.0214959933218	0.0493154107108	0.00224365318985	0.00488035554306	0.273223984730838	0.7791943268249824	0.0192523401319	-0.0180066	0.056511259652846375	-
dark_sulfur_oxidation	0	0	0.0179281150836	0.0292034389685	0.09864266408624188	0.3997623755074013	-0.0179281	-0.039949	0.004092807796184317	-
dark_thiosulfate_oxidation	0	0	0.0325588278822	0.0976764836466	0.34343639613791355	0.7777824265476277	-0.0325588	-0.106212	0.041094357821965084	-
dark_oxidation_of_sulfur_compounds	0.0239185391483	0.0562421135314	0.0527305961556	0.0962990903639	0.45075183365359495	0.7888157088937912	-0.0288121	-0.108284	0.05065965961211673	-
manganese_oxidation	0.00152733937481	0.00458201812443	0.00439957785653	0.0117402913349	0.5074919592676094	0.8314229970979984	-0.00287224	-0.0120532	0.006308700652976062	-
manganese_respiration	0	0	0	0	1	1.1	0	0	0	degenerate case: variance of both groups is zero
fermentation	27.0686	10.4195	12.3862	13.474	0.01927277875326827	0.1855004955002071	14.6823	2.69982126405245	26.664844711330097	-
aerobic_chemoheterotrophy	4.70997	5.21092	13.7505	8.00674	0.012153255571096136	0.9358006789744024	-9.0405	-15.8101	-2.2709	-
invertebrate_parasites	0	0	0	0	1	1.08451	0	0	0	degenerate case: variance of both groups is zero
human_pathogens_septicemia	0	0	0	0	1	1.06944	0	0	0	degenerate case: variance of both groups is zero
human_pathogens_pneumonia	0.0409472289132	0.0655678472751	0.116132	0.269484	0.43489042450868953	0.7787572717946301	-0.075185	-0.281002	0.13063218980228916	-
human_pathogens_meningitis	0	0	0	0	1	1.05479	0	0	0	degenerate case: variance of both groups is zero
human_pathogens_gastroenteritis	0.00442926612571	0.0128845839372	0.00115460108533	0.00346380325598	0.4779810445936674	0.8178786763047198	0.00327466504039	-0.00659641	0.013145738280614076	-
human_pathogens_diarrhea	0.0220685369788	0.0615260443184	0.0480896223157	0.118369	0.5680679262872802	0.8253062325305768	-0.0260211	-0.121706	0.06966365155545516	-
human_pathogens_all	5.65895	6.03165	0.704157	0.977709	0.03655172350371627	0.2814482709786153	4.9548	0.3820553668479887	9.527539372238742	-
fish_parasites	0	0	0	0	1	1.04054	0	0	0	degenerate case: variance of both groups is zero
human_gut	5.74782	5.98703	0.882116	1.10441	0.038399980813340395	0.26879986569338277	4.86571	0.31916423510308517	9.412247753866748	-
mammal_gut	5.77873	6.02685	0.882116	1.10441	0.038432804249928676	0.24661049393704235	4.89661	0.320277125735792	9.472946080995307	-
animal_parasites_or_symbionts	6.09347	5.79687	1.77161	2.64211	0.06345179979814186	0.3053617865285577	4.32186	-0.281185	8.924914882021625	-
plant_pathogen	0	0	0	0	1	1.02667	0	0	0	degenerate case: variance of both groups is zero
aromatic_hydrocarbon_degradation	0.00101822624987	0.00305467874962	0.000347447419624	0.00104234225887	0.5456075920261343	0.8079189343463912	0.000670778830249	-0.00169543	0.003036991812940933	-
aromatic_compound_degradation	0.111775	0.212858	0.268689	0.42882	0.3431708144759863	0.825754772332842	-0.156914	-0.501187	0.18735855047310726	-
aliphatic_non_methane_hydrocarbon_degradation	0.00203998981378	0.00407998729463	0.0114361	0.0256696578832	0.3050213337381459	0.8098842309599046	-0.00939609	-0.0288527	0.010060479084844816	-
hydrocarbon_degradation	0.934868	1.78849	9.07812	13.9439	0.11518685491756603	0.4434693914326292	-8.14326	-18.6926	2.406068543003659	-
dark_iron_oxidation	0	0	0	0	1	1.01316	0	0	0	degenerate case: variance of both groups is zero
iron_respiration	0.000901907167904	0.00184566686215	0	0	0.17669875823861791	0.5669085160155658	0.000901907167904	-0.000489822	0.0022936366719836796	-
nitrate_respiration	0.0855429433417	0.152041	0.101301	0.141694	0.8226338317125679	1.0216581458365763	-0.0157585	-0.161356	0.12983855572070913	-
nitrate_reduction	8.66118	5.62573	2.86943	2.72826	0.01563563574454485	0.17199199318999336	5.79175	1.2896730980678486	10.293828328852836	-
nitrogen_respiration	0.0855429433417	0.152041	0.101649	0.141577	0.8187282710812462	1.0334766700533764	-0.0161059	-0.161648	0.12943653749313808	-
fumarate_respiration	0	0	0	0	1	1	0	0	0	degenerate case: variance of both groups is zero
intracellular_parasites	0.0169175983353	0.0211330097618	0.145395	0.123086	0.012169427383076078	0.468522954248429	-0.128478	-0.221857	-0.0350987	-
chlorate_reducers	0	0	0.00185421639145	0.00370846445808	0.1678539142028568	0.5874886997099988	-0.00185422	-0.00465059	0.0009421600874153314	-
predatory_or_exoparasitic	0.0583702238828	0.114382	0.816789	0.875047	0.029023507115784986	0.24831222754616045	-0.758418	-1.42053	-0.0963101	-
cyanobacteria	0.268706	0.252307	4.62206	4.3771	0.015369439851024718	0.2958617171322258	-4.35336	-7.65608	-1.05064	-
anoxygenic_photoautotrophy_S_oxidizing	0.00349923286049	0.0104976985815	0.0117384532382	0.021649	0.3229841084548273	0.8289925450340566	-0.00823922	-0.0255639	0.009085472551938461	-
anoxygenic_photoautotrophy	0.00349923286049	0.0104976985815	0.0122037209998	0.0215749436544	0.29614830418580873	0.814407836510974	-0.00870449	-0.0259779	0.00856890137072027	-
oxygenic_photoautotrophy	0.268706	0.252307	4.62206	4.3771	0.015369439851024718	0.23668937370578064	-4.35336	-7.65608	-1.05064	-
photoautotrophy	0.272205	0.254649	4.63427	4.38695	0.015388244402891276	0.1974824698371047	-4.36206	-7.67224	-1.05188	-
aerobic_anoxygenic_phototrophy	0	0	0.0368820125188	0.0481750540132	0.04725001205398005	0.2598750662968903	-0.036882	-0.0732085	-0.000555498	-
photoheterotrophy	0.00399041102136	0.00991095388231	0.0416859349424	0.0508564932566	0.05487003880565996	0.2816661992023878	-0.0376955	-0.0763495	0.0009584880039172484	-
phototrophy	0.276195	0.25896	4.67161	4.41789	0.015344635872930208	0.39384565407187533	-4.39542	-7.72899	-1.06185	-
ureolysis	0.140693	0.207055	0.699234	1.05238	0.15024350499229822	0.5508928516384268	-0.558541	-1.35855	0.24146512021601796	-
reductive_acetogenesis	0.000344032751918	0.00103209825575	0	0	0.34343639613791366	0.75556007150341	0.000344032751918	-0.000434223	0.0011222889058867414	-
chemoheterotrophy	32.6888	13.0707	34.6257	10.4165	0.732321428838499	0.9722198279407659	-1.93693	-13.6836	9.809706183155416	-

## Sheet: faprotax.txt.All_function.SZ_DZ
function	SZ: mean rel.freq.(%)	SZ: std.dev.(%)	DZ: mean rel.freq.(%)	DZ: std.dev.(%)	p-values	p-values (corrected)	Difference between means	95.0% lower CI	95.0% upper CI	Note
methanotrophy	0.0257393886813	0.0318257009162	0.0135174918707	0.0198792765678	0.34390904923631815	0.6018408361635568	0.0122218968106	-0.0144238	0.03886754592642164	-
methanogenesis_using_formate	0	0	0	0	1	1.20312	0	0	0	degenerate case: variance of both groups is zero
methanogenesis_by_CO2_reduction_with_H2	0.359157	0.364467	0.00101822624987	0.00305467874962	0.016276422831145387	0.08355230386654632	0.358139	0.08330777218579377	0.6329701335020732	-
methanogenesis_by_reduction_of_methyl_compounds_with_H2	0.00510339477821	0.0153101843346	0.00113030830446	0.00227446683584	0.4601802707146416	0.7539123584048384	0.00397308647374	-0.00762355	0.015569722070803461	-
hydrogenotrophic_methanogenesis	0.364261	0.361549	0.00214853455433	0.00475081987008	0.014844050844303514	0.08792245500087466	0.362112	0.08947604812867037	0.634748030506686	-
methanogenesis	0.364261	0.361549	0.00469410017902	0.0121536	0.015365104484153624	0.08450807466284493	0.359566	0.08687941430285456	0.6322535330831383	-
methanol_oxidation	0.188519	0.107409	0.0620894203841	0.1475	0.05362974196547343	0.16517960525365816	0.12643	-0.00221909	0.25507919166041054	-
methylotrophy	0.219362	0.115695	0.0767372205593	0.156162	0.04215613413485797	0.1623011164192032	0.142625	0.0056884411015807644	0.2795616263469682	-
aerobic_ammonia_oxidation	0.454407	0.475979	0.0153928299281	0.0278874708467	0.021892986600053232	0.0887242088528473	0.439014	0.07985865664113331	0.7981691078024424	-
aerobic_nitrite_oxidation	0.0054352888402	0.0118953872051	0	0	0.2036574300910039	0.41267426623703424	0.0054352888402	-0.00353446	0.014405033963417718	-
nitrification	0.459842	0.478057	0.0153928299281	0.0278874708467	0.02111524871668835	0.09032634173250016	0.444449	0.08372832821928197	0.805170013904689	-
sulfate_respiration	1.54118	0.267101	0.0492805250583	0.0957125920323	4.9078947572667175e-09	1.8895394815476863e-07	1.4919	1.2843513432172422	1.6994481188370574	-
sulfur_respiration	0.0202841843675	0.0326561315726	0.00107669	0.00323006110199	0.11233579363141666	0.2790276164393253	0.0192074973335	-0.00546491	0.043879900631109595	-
dark_sulfite_oxidation	0	0	0	0	1	1.18462	0	0	0	degenerate case: variance of both groups is zero
sulfite_respiration	0.00193907720306	0.00459719558414	0.00290912927559	0.0075932730516	0.7476120472150267	1.0099320637817029	-0.000970052	-0.00728346	0.005343356848138619	-
thiosulfate_respiration	0.00242703719435	0.00728111158304	0.00402921914225	0.0105008960844	0.7117368482943708	0.9786381664047598	-0.00160218	-0.0106304	0.007426033998795346	-
respiration_of_sulfur_compounds	1.56389	0.256884	0.0542408817605	0.0950759345241	2.4823720856659293e-09	1.9114265059627655e-07	1.50965	1.3095888905867468	1.7097123011867623	-
arsenate_respiration	0	0	0	0	1	1.16667	0	0	0	degenerate case: variance of both groups is zero
dissimilatory_arsenate_reduction	0	0	0	0	1	1.14925	0	0	0	degenerate case: variance of both groups is zero
anammox	0	0	0	0	1	1.13235	0	0	0	degenerate case: variance of both groups is zero
nitrate_denitrification	0.0275631693892	0.0320792535918	0.0467742438809	0.112461	0.6323291024055695	0.973786817704577	-0.0192111	-0.105559	0.06713728478241653	-
nitrite_denitrification	0.0275631693892	0.0320792535918	0.0467742438809	0.112461	0.6323291024055695	0.954692958533899	-0.0192111	-0.105559	0.06713728478241653	-
nitrous_oxide_denitrification	0.0275631693892	0.0320792535918	0.0467742438809	0.112461	0.6323291024055695	0.9363334785620933	-0.0192111	-0.105559	0.06713728478241653	-
denitrification	0.0275631693892	0.0320792535918	0.0467742438809	0.112461	0.6323291024055695	0.9186668091552613	-0.0192111	-0.105559	0.06713728478241653	-
chitinolysis	0.125515	0.0943564553798	0.163072	0.379851	0.7792648344430778	1.034541245726155	-0.0375567	-0.327836	0.2527230644525505	-
knallgas_bacteria	0	0	0	0	1	1.11594	0	0	0	degenerate case: variance of both groups is zero
dark_hydrogen_oxidation	0.546385	0.358617	0.0676836968067	0.151877	0.003053450046653916	0.026123961510261282	0.478702	0.1961845826943579	0.7612185033888388	-
nitrogen_fixation	0.187582	0.153554	0.0805908	0.156241	0.16012387395035166	0.37362237255082054	0.106991	-0.0464259	0.26040844948558245	-
nitrate_ammonification	0	0	0	0	1	1.1	0	0	0	degenerate case: variance of both groups is zero
nitrite_ammonification	0.0206051597358	0.0530693846184	0	0	0.2740423726873187	0.5275315674230885	0.0206051597358	-0.0194119	0.060622255914690566	-
nitrite_respiration	0.0492551438883	0.0779255770817	0.0496293187855	0.120308	0.9938520961406694	1.2147081175052628	-0.000374175	-0.101973	0.10122492197742945	-
cellulolysis	0.0796897870928	0.0534868361047	0.0204912088066	0.0363358689344	0.014428958731733443	0.09258581852862292	0.0591985782862	0.01347081082801041	0.10492634574439284	-
xylanolysis	0.548849	0.112145	0.0710905925897	0.10832	3.243191604163087e-08	8.32419178401859e-07	0.477758	0.36855988798421446	0.586956724833966	-
dark_sulfide_oxidation	0.00102067895564	0.00306203686692	0.0214959933218	0.0493154107108	0.24497861143966437	0.48367572002190146	-0.0204753	-0.0576899	0.016739291103036517	-
dark_sulfur_oxidation	0	0	0	0	1	1.08451	0	0	0	degenerate case: variance of both groups is zero
dark_thiosulfate_oxidation	0.00102067895564	0.00306203686692	0	0	0.34343639613791366	0.6296333929195084	0.00102067895564	-0.00128826	0.0033296151660042366	-
dark_oxidation_of_sulfur_compounds	0.150277	0.0651824255286	0.0239185391483	0.0562421135314	0.0003592321721539449	0.0034576096569817194	0.126359	0.06597472937698916	0.1867428721908157	-
manganese_oxidation	0.00202253099529	0.00606759298586	0.00152733937481	0.00458201812443	0.8474427572776877	1.1059846154302027	0.000495191620478	-0.0048582	0.0058485858967015185	-
manganese_respiration	0	0	0	0	1	1.06944	0	0	0	degenerate case: variance of both groups is zero
fermentation	27.1675	3.34167	27.0686	10.4195	0.9788486735419333	1.215666901011756	0.0989574922942	-7.94413	8.142047712037888	-
aerobic_chemoheterotrophy	8.19877	1.2869	4.70997	5.21092	0.07948353803403552	0.2266752751341013	3.4888	-0.492677	7.47027856710742	-
invertebrate_parasites	0.00140364010668	0.00421092032003	0	0	0.34343639613791366	0.6149907558748686	0.00140364010668	-0.00177161	0.004578894627905757	-
human_pathogens_septicemia	0	0	0	0	1	1.05479	0	0	0	degenerate case: variance of both groups is zero
human_pathogens_pneumonia	0.126365	0.101188	0.0409472289132	0.0655678472751	0.05010219864977494	0.16773344765359435	0.0854174544822	-4.3161e-05	0.17087806992171634	-
human_pathogens_meningitis	0	0	0	0	1	1.04054	0	0	0	degenerate case: variance of both groups is zero
human_pathogens_gastroenteritis	0.00222478409482	0.00667435228445	0.00442926612571	0.0128845839372	0.6558012002435704	0.9351239336806466	-0.00220448	-0.0126143	0.00820535449521071	-
human_pathogens_diarrhea	0	0	0.0220685369788	0.0615260443184	0.3098993858372388	0.582006163645546	-0.0220685	-0.0684624	0.024325323637883815	-
human_pathogens_all	1.83154	0.345242	5.65895	6.03165	0.08959620567422698	0.2463895656041242	-3.82741	-8.37852	0.7236983894207947	-
fish_parasites	0	0	0	0	1	1.02667	0	0	0	degenerate case: variance of both groups is zero
human_gut	2.78595	0.420715	5.74782	5.98703	0.17255082512849085	0.37961181528267984	-2.96187	-7.4808	1.5570535470522933	-
mammal_gut	2.78595	0.420715	5.77873	6.02685	0.17109565629427587	0.3874813392546836	-2.99278	-7.54171	1.5561474752427629	-
animal_parasites_or_symbionts	4.16344	0.42092	6.09347	5.79687	0.34491229101389964	0.5901832535126726	-1.93004	-6.30573	2.4456534631855162	-
plant_pathogen	0.0110120043614	0.0148133920377	0	0	0.0526843083620081	0.16902882266144267	0.0110120043614	-0.000158069	0.022182077995655892	-
aromatic_hydrocarbon_degradation	0.00364055579152	0.0109216673746	0.00101822624987	0.00305467874962	0.5030771627281254	0.7905498271441971	0.00262232954164	-0.00575698	0.011001637702206303	-
aromatic_compound_degradation	0.306816	0.176286	0.111775	0.212858	0.04894443374417312	0.17130551810460592	0.195042	0.001008550632440315	0.3890748246364639	-
aliphatic_non_methane_hydrocarbon_degradation	0.00364055579152	0.0109216673746	0.00203998981378	0.00407998729463	0.6880455576792741	0.9632637807509837	0.00160056597773	-0.00691105	0.010112180674488793	-
hydrocarbon_degradation	0.0718	0.0408044420451	0.934868	1.78849	0.1816882061030124	0.3781078883765393	-0.863068	-2.21182	0.4856809757693427	-
dark_iron_oxidation	0	0	0	0	1	1.01316	0	0	0	degenerate case: variance of both groups is zero
iron_respiration	0.000848914450646	0.00254674335194	0.000901907167904	0.00184566686215	0.9602974419345486	1.2323817171493374	-5.29927e-05	-0.00227101	0.002165024932879468	-
nitrate_respiration	0.210014	0.106519	0.0855429433417	0.152041	0.06130232467202035	0.18154919229790642	0.124471	-0.00663042	0.25557259806666355	-
nitrate_reduction	2.49025	0.369957	8.66118	5.62573	0.009364910943927659	0.06555437660749362	-6.17093	-10.4166	-1.92523	-
nitrogen_respiration	0.230619	0.129486	0.0855429433417	0.152041	0.04319049726623292	0.15836515664285403	0.145076	0.0049649750024094615	0.2851875203473734	-
fumarate_respiration	0.00201861453954	0.00410045555586	0	0	0.17382378228327422	0.3717897565503365	0.00201861453954	-0.00107334	0.005110572841605054	-
intracellular_parasites	0.0373599836863	0.0658789	0.0169175983353	0.0211330097618	0.3946458096070309	0.6606027682552473	0.0204424	-0.0304121	0.07129687309900598	-
chlorate_reducers	0.00931782933489	0.00964493821068	0	0	0.01764544701152393	0.07992349528749074	0.00931782933489	0.0020450406490598325	0.01659061802071208	-
predatory_or_exoparasitic	0.0885819983961	0.0642936693458	0.0583702238828	0.114382	0.5008825638109193	0.8034991127800164	0.0302117745134	-0.0634904	0.12391390375562916	-
cyanobacteria	2.16324	0.65172	0.268706	0.252307	3.878771468901476e-06	4.9777567184235615e-05	1.89454	1.385225185286197	2.4038492357564873	-
anoxygenic_photoautotrophy_S_oxidizing	0.0153182506538	0.0177420672286	0.00349923286049	0.0104976985815	0.10653957061245656	0.28288092886755706	0.0118190177933	-0.00286147	0.02649950707540555	-
anoxygenic_photoautotrophy	0.0153182506538	0.0177420672286	0.00349923286049	0.0104976985815	0.10653957061245656	0.27345156457197184	0.0118190177933	-0.00286147	0.02649950707540555	-
oxygenic_photoautotrophy	2.16324	0.65172	0.268706	0.252307	3.878771468901476e-06	4.266648615791624e-05	1.89454	1.385225185286197	2.4038492357564873	-
photoautotrophy	2.17856	0.653265	0.272205	0.254649	3.6927371505068862e-06	5.686815211780605e-05	1.90636	1.3955518915159284	2.4171605651133126	-
aerobic_anoxygenic_phototrophy	0	0	0	0	1	1	0	0	0	degenerate case: variance of both groups is zero
photoheterotrophy	0.0546705230087	0.0514380971061	0.00399041102136	0.00991095388231	0.01630548085892891	0.07847012663359539	0.0506801119874	0.011591437102128064	0.08976878687263559	-
phototrophy	2.22335	0.64401	0.276195	0.25896	2.4507035287779644e-06	4.7176042928975814e-05	1.94715	1.4422552260871573	2.4520491008422316	-
ureolysis	0.688454	0.415503	0.140693	0.207055	0.003544864192082109	0.02729545427903224	0.54776	0.21399391312200347	0.8815270038125341	-
reductive_acetogenesis	0.0117834628449	0.0198667965195	0.000344032751918	0.00103209825575	0.11841389237562616	0.28493342852885045	0.0114394	-0.00354911	0.02642796980753572	-
chemoheterotrophy	32.5587	1.83491	32.6888	13.0707	0.9770316344488031	1.233302227091112	-0.130095	-10.0255	9.765337408868096	-

## Sheet: faprotax.txt.All_function.SZ_XY
function	SZ: mean rel.freq.(%)	SZ: std.dev.(%)	XY: mean rel.freq.(%)	XY: std.dev.(%)	p-values	p-values (corrected)	Difference between means	95.0% lower CI	95.0% upper CI	Note
methanotrophy	0.0257393886813	0.0318257009162	0.0228579866087	0.0488579589808	0.8840623074250089	1.0472738103342412	0.00288140207263	-0.0384365	0.04419930548932825	-
methanogenesis_using_formate	0	0	0	0	1	1.13235	0	0	0	degenerate case: variance of both groups is zero
methanogenesis_by_CO2_reduction_with_H2	0.359157	0.364467	0.0115226826524	0.0301627710129	0.01878436935575456	0.13149058549028192	0.347634	0.0724345117138066	0.6228344811690224	-
methanogenesis_by_reduction_of_methyl_compounds_with_H2	0.00510339477821	0.0153101843346	0	0	0.34343639613791366	0.5876578333915411	0.00510339477821	-0.00644129	0.016648075830021185	-
hydrogenotrophic_methanogenesis	0.364261	0.361549	0.0115226826524	0.0301627710129	0.01687945844298344	0.1444131444566361	0.352738	0.07973542456121496	0.6257403578780271	-
methanogenesis	0.364261	0.361549	0.0115226826524	0.0301627710129	0.01687945844298344	0.1299718300109725	0.352738	0.07973542456121496	0.6257403578780271	-
methanol_oxidation	0.188519	0.107409	0.140691	0.330707	0.6878722353864917	0.8827693687459977	0.0478289633199	-0.207624	0.3032820766325385	-
methylotrophy	0.219362	0.115695	0.163548	0.333696	0.6445966566970887	0.8557576304426866	0.0558137601708	-0.202926	0.31455396802337016	-
aerobic_ammonia_oxidation	0.454407	0.475979	0.0471992223376	0.137473	0.0323174653064624	0.165896321906507	0.407207	0.04156397443412187	0.7728510051905204	-
aerobic_nitrite_oxidation	0.0054352888402	0.0118953872051	0	0	0.2036574300910039	0.4238276247839811	0.0054352888402	-0.00353446	0.014405033963417718	-
nitrification	0.459842	0.478057	0.0471992223376	0.137473	0.031077714687916647	0.17092743078354156	0.412643	0.0454683827136035	0.7798171745914341	-
sulfate_respiration	1.54118	0.267101	0.0291219892971	0.0505061464807	1.9564355913104237e-08	7.532277026545131e-07	1.51206	1.3091447683749475	1.7149717652017744	-
sulfur_respiration	0.0202841843675	0.0326561315726	0.000579079032706	0.00173723709812	0.10392932649213926	0.28580564785338297	0.0197051053348	-0.00493301	0.04434321882843325	-
dark_sulfite_oxidation	0	0	0.0179281150836	0.0292034389685	0.09864266408624188	0.29213404364002404	-0.0179281	-0.039949	0.004092807796184317	-
sulfite_respiration	0.00193907720306	0.00459719558414	0.00046184043413	0.00138552130239	0.37650048967882244	0.5916436266381496	0.00147723676893	-0.00206077	0.005015245172225695	-
thiosulfate_respiration	0.00242703719435	0.00728111158304	0.0139449840029	0.0227144399619	0.17576980942568957	0.38669358073651705	-0.0115179	-0.0290514	0.0060155354577572945	-
respiration_of_sulfur_compounds	1.56389	0.256884	0.0431842118985	0.0626369295516	8.311926258386393e-09	6.400183218957523e-07	1.52071	1.3245016378567722	1.7169128936406195	-
arsenate_respiration	0	0	0	0	1	1.11594	0	0	0	degenerate case: variance of both groups is zero
dissimilatory_arsenate_reduction	0	0	0	0	1	1.1	0	0	0	degenerate case: variance of both groups is zero
anammox	0	0	0.000347447419624	0.00104234225887	0.34343639613791355	0.6010136932413487	-0.000347447	-0.00113343	0.0004385332493540924	-
nitrate_denitrification	0.0275631693892	0.0320792535918	0.0118496085828	0.0202266985289	0.23271008599137	0.4715441216140918	0.0157135608064	-0.0112028	0.04262991867914448	-
nitrite_denitrification	0.0275631693892	0.0320792535918	0.0118496085828	0.0202266985289	0.23271008599137	0.45945324670091	0.0157135608064	-0.0112028	0.04262991867914448	-
nitrous_oxide_denitrification	0.0275631693892	0.0320792535918	0.0118496085828	0.0202266985289	0.23271008599137	0.44796691553338724	0.0157135608064	-0.0112028	0.04262991867914448	-
denitrification	0.0275631693892	0.0320792535918	0.0118496085828	0.0202266985289	0.23271008599137	0.43704089320330464	0.0157135608064	-0.0112028	0.04262991867914448	-
chitinolysis	0.125515	0.0943564553798	0.22553	0.349531	0.42602320973462604	0.6189393801804944	-0.100015	-0.367834	0.16780497000306122	-
knallgas_bacteria	0	0	0	0	1	1.08451	0	0	0	degenerate case: variance of both groups is zero
dark_hydrogen_oxidation	0.546385	0.358617	0.0950011253782	0.222636	0.005849229250616705	0.07506510871624772	0.451384	0.1515553211616904	0.7512129077785568	-
nitrogen_fixation	0.187582	0.153554	0.476399	0.935681	0.3834710262187395	0.5905453803768589	-0.288816	-0.998279	0.420645639616784	-
nitrate_ammonification	0	0	0	0	1	1.06944	0	0	0	degenerate case: variance of both groups is zero
nitrite_ammonification	0.0206051597358	0.0530693846184	0	0	0.2740423726873187	0.49072703946333807	0.0206051597358	-0.0194119	0.060622255914690566	-
nitrite_respiration	0.0492551438883	0.0779255770817	0.0124286876155	0.0205236	0.1996647926147741	0.4270608064260446	0.0368264562728	-0.0228319	0.09648485896222726	-
cellulolysis	0.0796897870928	0.0534868361047	0.335265	0.401956	0.0900983147387856	0.2775028093954597	-0.255575	-0.559756	0.04860677180077381	-
xylanolysis	0.548849	0.112145	0.221919	0.215724	0.0013131987192671613	0.020223260276714283	0.32693	0.1525434240628111	0.5013163175639251	-
dark_sulfide_oxidation	0.00102067895564	0.00306203686692	0.00224365318985	0.00488035554306	0.5337633747661441	0.761107034388761	-0.00122297	-0.00531318	0.0028672365199146604	-
dark_sulfur_oxidation	0	0	0.0179281150836	0.0292034389685	0.09864266408624188	0.2813142642459491	-0.0179281	-0.039949	0.004092807796184317	-
dark_thiosulfate_oxidation	0.00102067895564	0.00306203686692	0.0325588278822	0.0976764836466	0.35820461359587585	0.5746199009767176	-0.0315381	-0.105205	0.04212919014807836	-
dark_oxidation_of_sulfur_compounds	0.150277	0.0651824255286	0.0527305961556	0.0962990903639	0.023039550748626958	0.14783711730368965	0.0975467437765	0.015297773652020962	0.1797957139010539	-
manganese_oxidation	0.00202253099529	0.00606759298586	0.00439957785653	0.0117402913349	0.5982667612055772	0.8081849230320954	-0.00237705	-0.011859	0.007104896617429635	-
manganese_respiration	0	0	0	0	1	1.05479	0	0	0	degenerate case: variance of both groups is zero
fermentation	27.1675	3.34167	12.3862	13.474	0.009464527073949958	0.09109607308676834	14.7813	4.484995878147418	25.07758508182355	-
aerobic_chemoheterotrophy	8.19877	1.2869	13.7505	8.00674	0.06865997712301473	0.2403099199305516	-5.5517	-11.6212	0.5178285592786082	-
invertebrate_parasites	0.00140364010668	0.00421092032003	0	0	0.34343639613791366	0.5748826631004207	0.00140364010668	-0.00177161	0.004578894627905757	-
human_pathogens_septicemia	0	0	0	0	1	1.04054	0	0	0	degenerate case: variance of both groups is zero
human_pathogens_pneumonia	0.126365	0.101188	0.116132	0.269484	0.916912476356043	1.0697312224153834	0.0102324991242	-0.199866	0.22033088643462892	-
human_pathogens_meningitis	0	0	0	0	1	1.02667	0	0	0	degenerate case: variance of both groups is zero
human_pathogens_gastroenteritis	0.00222478409482	0.00667435228445	0.00115460108533	0.00346380325598	0.6761324719379211	0.8824101752410157	0.00107018300949	-0.00432378	0.006464145278703961	-
human_pathogens_diarrhea	0	0	0.0480896223157	0.118369	0.25389949717004456	0.465482411478415	-0.0480896	-0.137346	0.04116686068064902	-
human_pathogens_all	1.83154	0.345242	0.704157	0.977709	0.007397435325279034	0.08137178857806937	1.12738	0.3684056926438439	1.8863632854752197	-
fish_parasites	0	0	0	0	1	1.01316	0	0	0	degenerate case: variance of both groups is zero
human_gut	2.78595	0.420715	0.882116	1.10441	0.00045611354532382187	0.011706914329978094	1.90383	1.0418486767323043	2.765816314227269	-
mammal_gut	2.78595	0.420715	0.882116	1.10441	0.00045611354532382187	0.008780185747483571	1.90383	1.0418486767323043	2.765816314227269	-
animal_parasites_or_symbionts	4.16344	0.42092	1.77161	2.64211	0.02409776636553329	0.1427329238573895	2.39183	0.38916680572650897	4.394490076362463	-
plant_pathogen	0.0110120043614	0.0148133920377	0	0	0.0526843083620081	0.2028345871937312	0.0110120043614	-0.000158069	0.022182077995655892	-
aromatic_hydrocarbon_degradation	0.00364055579152	0.0109216673746	0.000347447419624	0.00104234225887	0.3909199133724235	0.5902124182289531	0.00329310837189	-0.00495732	0.011543533608758207	-
aromatic_compound_degradation	0.306816	0.176286	0.268689	0.42882	0.8093211072016513	0.9737144571019867	0.0381275178658	-0.298734	0.374989387372598	-
aliphatic_non_methane_hydrocarbon_degradation	0.00364055579152	0.0109216673746	0.0114361	0.0256696578832	0.41802429115603357	0.6189975080579728	-0.00779552	-0.0280273	0.012436258888254996	-
hydrocarbon_degradation	0.0718	0.0408044420451	9.07812	13.9439	0.0846226799797828	0.2714977649351365	-9.00632	-19.5208	1.508120260023238	-
dark_iron_oxidation	0	0	0	0	1	1	0	0	0	degenerate case: variance of both groups is zero
iron_respiration	0.000848914450646	0.00254674335194	0	0	0.34343639613791366	0.5626511170770074	0.000848914450646	-0.00107146	0.002769292355729953	-
nitrate_respiration	0.210014	0.106519	0.101301	0.141694	0.08362887615394454	0.27997493321103173	0.108713	-0.016119	0.23354420294669226	-
nitrate_reduction	2.49025	0.369957	2.86943	2.72826	0.688816392164221	0.8694895442072953	-0.379184	-2.4441	1.6857291650133592	-
nitrogen_respiration	0.230619	0.129486	0.101649	0.141577	0.0590283782428942	0.21643738689061207	0.12897	-0.00546803	0.2634086651168653	-
fumarate_respiration	0.00201861453954	0.00410045555586	0	0	0.17382378228327422	0.39365974222976813	0.00201861453954	-0.00107334	0.005110572841605054	-
intracellular_parasites	0.0373599836863	0.0658789	0.145395	0.123086	0.03613778642521336	0.16368291498478996	-0.108035	-0.208005	-0.00806604	-
chlorate_reducers	0.00931782933489	0.00964493821068	0.00185421639145	0.00370846445808	0.05182488515827455	0.21002716616774422	0.00746361294343	-6.96682e-05	0.014996894100322107	-
predatory_or_exoparasitic	0.0885819983961	0.0642936693458	0.816789	0.875047	0.03416779639897209	0.1644325201700532	-0.728207	-1.38874	-0.0676727	-
cyanobacteria	2.16324	0.65172	4.62206	4.3771	0.1284568350783594	0.32970587670112245	-2.45882	-5.77431	0.856666246927958	-
anoxygenic_photoautotrophy_S_oxidizing	0.0153182506538	0.0177420672286	0.0117384532382	0.021649	0.705880599671469	0.8766581641081147	0.00357979741554	-0.0160764	0.023236022354427236	-
anoxygenic_photoautotrophy	0.0153182506538	0.0177420672286	0.0122037209998	0.0215749436544	0.7420123794666891	0.9069040193481755	0.00311452965394	-0.0164997	0.022728733680996517	-
oxygenic_photoautotrophy	2.16324	0.65172	4.62206	4.3771	0.1284568350783594	0.31907020325915075	-2.45882	-5.77431	0.856666246927958	-
photoautotrophy	2.17856	0.653265	4.63427	4.38695	0.12964426698259582	0.3119565174268712	-2.45571	-5.77866	0.8672428055382548	-
aerobic_anoxygenic_phototrophy	0	0	0.0368820125188	0.0481750540132	0.04725001205398005	0.20212505156424798	-0.036882	-0.0732085	-0.000555498	-
photoheterotrophy	0.0546705230087	0.0514380971061	0.0416859349424	0.0508564932566	0.5968139970190522	0.8206192459011968	0.0129845880663	-0.0376722	0.06364134661487725	-
phototrophy	2.22335	0.64401	4.67161	4.41789	0.1329764771753694	0.3102784467425286	-2.44826	-5.794	0.8974698014933835	-
ureolysis	0.688454	0.415503	0.699234	1.05238	0.9776762925396234	1.12359812724703	-0.0107805	-0.834541	0.8129799329289585	-
reductive_acetogenesis	0.0117834628449	0.0198667965195	0	0	0.10888441223489953	0.2891068876581815	0.0117834628449	-0.00319714	0.026764068193956665	-
chemoheterotrophy	32.5587	1.83491	34.6257	10.4165	0.5712680145325265	0.799775220345537	-2.06703	-9.97215	5.838088393139953	-
